# Supplementary material for: Profiling genetic variants in cardiovascular disease genes among a Heterogeneous cohort of Mendelian conditions patients and electronic health records
Source: Front Mol Biosci. 2024 Oct 1;11:1451457. doi: 10.3389/fmolb.2024.1451457 (PMC11473968; doi:10.3389/fmolb.2024.1451457)
Supplement: Supplementary file 6 [file Table1.XLSX]

## Sheet: Supplemental Table S1
Supplemental Table S1. Genes associated with inherited cardiovascular disease
Gene	HGNC ID	chr	start	end	Cardiomyopathy (CM) panel	Cardiac arrhythmias (CA) panel	Connective tissue disorders and aortopathies (CTD) panel	Congenital heart disease (CHD) panel	Pulmonary heart disease (PHD) panel	Arteriopathies (AT) panel	Disease	*HGMD (DM/DM?)	*HGMD (DP/FP/DFP)
A1CF	HGNC:24086	chr10	52559169	52645387				CHD			CHD	0	1
A2ML1	HGNC:23336	chr12	8975217	9029383				CHD			CHD	NA	NA
AARS2	HGNC:21022	chr6	44266468	44281084	CM						CM	68	0
ABCA1	HGNC:29	chr9	107543287	107690436						AT	AT	303	19
ABCC6	HGNC:57	chr16	16243422	16317351			CTD			AT	CTD,AT	389	2
ABCC8	HGNC:59	chr11	17414045	17498392					PHD		PHD	814	9
ABCC9	HGNC:60	chr12	21950323	22094360	CM	CA					CM,CA	91	2
ABCG5	HGNC:13886	chr2	44039611	44065978						AT	AT	107	3
ABCG8	HGNC:13887	chr2	44066110	44110127						AT	AT	113	5
ABL1	HGNC:76	chr9	133588430	133763062			CTD	CHD			CTD,CHD	19	0
ACAD8	HGNC:87	chr11	134123462	134135749	CM			CHD			CM,CHD	51	0
ACAD9	HGNC:21497	chr3	128598463	128631957	CM						CM	72	1
ACADVL	HGNC:92	chr17	7120444	7128585	CM	CA					CM,CA	NA	NA
ACE	HGNC:2707	chr17	61554422	61575734						AT	AT	66	7
ACTA1	HGNC:129	chr1	229566992	229569841	CM	CA					CM,CA	253	0
ACTA2	HGNC:130	chr10	90694831	90751154			CTD	CHD			CTD,CHD	93	0
ACTB	HGNC:132	chr7	5566779	5570232				CHD			CHD	55	0
ACTC1	HGNC:143	chr15	35082431	35087750	CM	CA		CHD			CM,CA,CHD	90	1
ACTG1	HGNC:144	chr17	79476997	79479825				CHD			CHD	67	0
ACTN2	HGNC:164	chr1	236849799	236927931	CM	CA					CM,CA	83	0
ACVR1	HGNC:171	chr2	158592958	158732842			CTD	CHD			CTD,CHD	26	0
ACVR2B	HGNC:174	chr3	38495381	38534633				CHD			CHD	8	0
ACVRL1	HGNC:175	chr12	52301288	52317145				CHD	PHD		CHD,PHD	493	1
ADAMTS10	HGNC:13201	chr19	8645124	8675600			CTD	CHD			CTD,CHD	14	1
ADAMTS17	HGNC:17109	chr15	100511642	100882180			CTD	CHD			CTD,CHD	16	1
ADAMTS19	HGNC:17111	chr5	128795991	129074376				CHD			CHD	9	0
ADAMTS2	HGNC:218	chr5	178537854	178772462			CTD				CTD	10	0
ADAMTSL2	HGNC:14631	chr9	136397286	136440641			CTD				CTD	41	0
ADAMTSL4	HGNC:19706	chr1	150521884	150533413			CTD				CTD	32	0
ADCY5	HGNC:236	chr3	123001143	123167937				CHD			CHD	39	2
ADNP	HGNC:15766	chr20	49505455	49547974				CHD			CHD	126	0
AEBP1	HGNC:303	chr7	44143944	44154159			CTD				CTD	10	0
AFF4	HGNC:17869	chr5	132211087	132299326				CHD			CHD	11	0
AGK	HGNC:21869	chr7	141251210	141355044	CM						CM	35	0
AGL	HGNC:321	chr1	100315917	100389579	CM	CA					CM,CA	310	0
AKAP9	HGNC:379	chr7	91570176	91739987		CA					CA	81	3
ALDH18A1	HGNC:9722	chr10	97365698	97416468			CTD				CTD	50	0
ALDH1A2	HGNC:15472	chr15	58245627	58357909				CHD			CHD	13	0
ALG10	HGNC:23162	chr12	34175431	34181237		CA					CA	NA	NA
ALG6	HGNC:23157	chr1	63833298	63904224	CM						CM	27	2
ALMS1	HGNC:428	chr2	73612886	73837046	CM						CM	359	5
ALPK3	HGNC:17574	chr15	85360587	85416710	CM	CA					CM,CA	76	1
AMMECR1	HGNC:467	chrX	109437414	109683461				CHD			CHD	5	0
ANGPTL3	HGNC:491	chr1	63063191	63071984						AT	AT	NA	NA
ANK2	HGNC:493	chr4	113626778	114304892	CM	CA					CM,CA	233	1
ANKRD1	HGNC:15819	chr10	92671853	92680844	CM	CA					CM,CA	31	0
ANKS6	HGNC:26724	chr9	101494291	101558837				CHD			CHD	20	0
ANO5	HGNC:27337	chr11	22214631	22304903	CM						CM	202	0
APOA1	HGNC:600	chr11	116706467	116708666						AT	AT	80	6
APOA2	HGNC:601	chr1	161192082	161193418						AT	AT	NA	NA
APOA4	HGNC:602	chr11	116691416	116694020						AT	AT	17	5
APOA5	HGNC:17288	chr11	116660083	116663136						AT	AT	NA	NA
APOB	HGNC:603	chr2	21224301	21266945						AT	AT	456	20
APOC2	HGNC:609	chr19	45449308	45452822						AT	AT	25	0
APOC3	HGNC:610	chr11	116700623	116703788						AT	AT	9	9
APOE	HGNC:613	chr19	45409053	45412650						AT	AT	78	8
APP	HGNC:620	chr21	27252861	27543446						AT	AT	81	4
AQP1	HGNC:633	chr7	30951468	30965131					PHD		PHD	7	11
ARHGAP31	HGNC:29216	chr3	119013230	119139561				CHD			CHD	9	0
ARID1A	HGNC:11110	chr1	27022506	27108595				CHD			CHD	61	0
ARID1B	HGNC:18040	chr6	157097160	157531913				CHD			CHD	331	0
ARSB	HGNC:714	chr5	78073032	78281781	CM						CM	225	1
ASCL1	HGNC:738	chr12	103351452	103354291		CA					CA	5	0
ATAD3A	HGNC:25567	chr1	1447542	1470065	CM						CM	22	0
ATM	HGNC:795	chr11	108093794	108239829				CHD			CHD	1883	16
ATP13A3	HGNC:24113	chr3	194123406	194207731					PHD		PHD	21	0
ATP1A2	HGNC:800	chr1	160085549	160113381						AT	AT	129	0
ATP5F1D	HGNC:837	chr19	1241750	1244824	CM						CM	NA	NA
ATP5F1E	HGNC:838	chr20	57600530	57607390	CM						CM	NA	NA
ATP6V0A2	HGNC:18481	chr12	124196900	124246302			CTD				CTD	55	0
ATP6V1A	HGNC:851	chr3	113465882	113530903			CTD				CTD	13	0
ATP6V1E1	HGNC:857	chr22	18074902	18111588			CTD				CTD	2	0
ATP7A	HGNC:869	chrX	77166190	77305892			CTD				CTD	341	0
ATPAF2	HGNC:18802	chr17	17921335	17942482	CM						CM	4	0
B3GALT6	HGNC:17978	chr1	1167617	1170421			CTD				CTD	NA	NA
B3GAT3	HGNC:923	chr11	62382768	62389458	CM		CTD	CHD			CM,CTD,CHD	19	0
B3GLCT	HGNC:20207	chr13	31774112	31906413				CHD			CHD	NA	NA
B4GALT7	HGNC:930	chr5	177027133	177037331			CTD				CTD	15	0
BAG3	HGNC:939	chr10	121410892	121437331	CM	CA					CM,CA	102	4
BAG5	HGNC:941	chr14	104022888	104028994				CHD			CHD	NA	NA
BCOR	HGNC:20893	chrX	39910499	40036582				CHD			CHD	75	0
BCS1L	HGNC:1020	chr2	219524406	219528166	CM						CM	NA	NA
BDNF	HGNC:1033	chr11	27676440	27743577		CA					CA	7	5
BGN	HGNC:1044	chrX	152760438	152775004			CTD				CTD	7	3
BMP2	HGNC:1069	chr20	6748333	6760893				CHD			CHD	14	9
BMPR1B	HGNC:1077	chr4	95679106	96079601					PHD		PHD	36	1
BMPR2	HGNC:1078	chr2	203241050	203432472				CHD	PHD		CHD,PHD	634	1
BOLA3	HGNC:24415	chr2	74362527	74375039				CHD			CHD	9	0
BRAF	HGNC:1097	chr7	140413128	140624729	CM	CA		CHD			CM,CA,CHD	108	0
BRCC3	HGNC:24185	chrX	154299783	154351352				CHD			CHD	2	0
BTK	HGNC:1133	chrX	100604438	100645784	CM						CM	945	0
C12orf57	HGNC:29521	chr12	7052596	7055166				CHD			CHD	9	0
C1R	HGNC:1246	chr12	7187523	7245041			CTD				CTD	23	0
C1S	HGNC:1247	chr12	7168022	7178336			CTD				CTD	13	0
C2CD3	HGNC:24564	chr11	73723763	73882047				CHD			CHD	27	0
CACNA1A	HGNC:1388	chr19	13317256	13617293						AT	AT	311	5
CACNA1C	HGNC:1390	chr12	2162153	2807116	CM	CA					CM,CA	131	4
CACNA2D1	HGNC:1399	chr7	81575760	82073272		CA					CA	20	0
CACNB2	HGNC:1402	chr10	18429353	18832486		CA					CA	41	3
CALM1	HGNC:1442	chr14	90862846	90874612		CA					CA	13	1
CALM2	HGNC:1445	chr2	47387221	47404075		CA					CA	12	0
CALM3	HGNC:1449	chr19	47104331	47114039		CA					CA	7	1
CALR3	HGNC:20407	chr19	16589872	16606978	CM	CA					CM,CA	11	0
CAPN15	HGNC:11182	chr16	577712	604636				CHD			CHD	10	0
CAPN3	HGNC:1480	chr15	42651699	42704515	CM						CM	555	2
CASQ2	HGNC:1513	chr1	116242642	116311335	CM	CA					CM,CA	73	1
CASZ1	HGNC:26002	chr1	10696661	10856703				CHD			CHD	44	1
CAV1	HGNC:1527	chr7	116165063	116201239					PHD		PHD	35	1
CAV3	HGNC:1529	chr3	8775488	8788444	CM	CA					CM,CA	54	0
CAVIN4	HGNC:33742	chr9	103340361	103350671	CM	CA					CM,CA	14	0
CBL	HGNC:1541	chr11	119077049	119178859	CM			CHD			CM,CHD	56	0
CBLN2	HGNC:1544	chr18	70203916	70211577					PHD		PHD	NA	NA
CBS	HGNC:1550	chr21	44473301	44496983			CTD				CTD	206	6
CCDC103	HGNC:32700	chr17	42977097	42982758				CHD			CHD	NA	NA
CCDC39	HGNC:25244	chr3	180331796	180397277				CHD			CHD	76	0
CCDC40	HGNC:26090	chr17	78010441	78074412				CHD			CHD	74	0
CCNK	HGNC:1596	chr14	99947746	99978777				CHD			CHD	2	0
CDC42	HGNC:1736	chr1	22379202	22427853				CHD			CHD	12	2
CDH2	HGNC:1759	chr18	25530930	25757094	CM	CA					CM,CA	39	2
CDK13	HGNC:1733	chr7	39989855	40139179				CHD			CHD	44	0
CDK9	HGNC:1780	chr9	130548313	130553071				CHD			CHD	2	0
CDKN1C	HGNC:1786	chr11	2904448	2907005				CHD			CHD	91	0
CEL	HGNC:1848	chr9	135937368	135947248				CHD			CHD	55	0
CELSR2	HGNC:3231	chr1	109792161	109818373						AT	AT	32	3
CETP	HGNC:1869	chr16	56995862	57017757						AT	AT	61	17
CFAP298	HGNC:1301	chr21	33971664	33984687				CHD			CHD	NA	NA
CFAP300	HGNC:28188	chr11	101918168	101955285				CHD			CHD	NA	NA
CFAP53	HGNC:26530	chr18	47753563	47792865				CHD			CHD	NA	NA
CFC1	HGNC:18292	chr2	131349738	131357148				CHD			CHD	22	0
CHD4	HGNC:1919	chr12	6679248	6716545				CHD			CHD	64	1
CHD7	HGNC:20626	chr8	61591299	61780587				CHD			CHD	996	4
CHKB	HGNC:1938	chr22	51017392	51021278	CM						CM	NA	NA
CHRM2	HGNC:1951	chr7	136553399	136704960				CHD			CHD	1	1
CHST14	HGNC:24464	chr15	40763183	40765357			CTD				CTD	24	0
CHST3	HGNC:1971	chr10	73724153	73773316			CTD				CTD	45	2
CISD2	HGNC:24212	chr4	103790149	103813964				CHD			CHD	5	0
CITED2	HGNC:1987	chr6	139692944	139695785				CHD			CHD	24	0
CLCA2	HGNC:2016	chr1	86889854	86922236		CA					CA	4	1
CLDN16	HGNC:2037	chr3	190008150	190129927				CHD			CHD	69	0
CLDN19	HGNC:2040	chr1	43198764	43205907				CHD			CHD	23	0
CNNM2	HGNC:103	chr10	104678051	104849979				CHD			CHD	17	1
COA5	HGNC:33848	chr2	99215777	99224975	CM	CA					CM,CA	1	0
COA6	HGNC:18025	chr1	234509202	234520826	CM						CM	3	0
COA7	HGNC:25716	chr1	53150121	53164019	CM						CM	6	0
COA8	HGNC:20492	chr14	104029297	104057236	CM						CM	NA	NA
COL11A1	HGNC:2186	chr1	103342029	103574078			CTD				CTD	141	2
COL11A2	HGNC:2187	chr6	33130471	33160244			CTD				CTD	76	2
COL12A1	HGNC:2188	chr6	75794042	75915769			CTD				CTD	36	1
COL1A1	HGNC:2197	chr17	48261462	48278992			CTD				CTD	1252	4
COL1A2	HGNC:2198	chr7	94024207	94060539			CTD				CTD	630	5
COL2A1	HGNC:2200	chr12	48366750	48398259			CTD				CTD	653	1
COL3A1	HGNC:2201	chr2	189839099	189877472			CTD			AT	CTD,AT	711	1
COL4A1	HGNC:2202	chr13	110801310	110959504			CTD			AT	CTD,AT	213	2
COL4A2	HGNC:2203	chr13	110959631	111165556						AT	AT	35	1
COL4A5	HGNC:2207	chrX	107683068	107940775			CTD				CTD	1133	0
COL5A1	HGNC:2209	chr9	137533649	137736689			CTD				CTD	241	5
COL5A2	HGNC:2210	chr2	189896624	190044487			CTD				CTD	52	0
COL9A1	HGNC:2217	chr6	70924764	71012787			CTD				CTD	13	0
COL9A2	HGNC:2218	chr1	40766161	40782958			CTD				CTD	26	2
COL9A3	HGNC:2219	chr20	61448402	61472511			CTD				CTD	30	3
COLGALT1	HGNC:26182	chr19	17666458	17693966			CTD				CTD	9	0
COX10	HGNC:2260	chr17	13972821	14111994	CM						CM	14	1
COX14	HGNC:28216	chr12	50506019	50514236	CM						CM	1	0
COX15	HGNC:2263	chr10	101454050	101491884	CM						CM	11	0
COX20	HGNC:26970	chr1	244998608	245008365	CM						CM	NA	NA
COX6A1	HGNC:2277	chr12	120875916	120878533	CM						CM	2	0
COX6B1	HGNC:2280	chr19	36139225	36149684	CM						CM	3	0
COX7B	HGNC:2291	chrX	77154965	77162873	CM						CM	5	0
CPS1	HGNC:2323	chr2	211342409	211543831	CM						CM	364	2
CPT2	HGNC:2330	chr1	53662496	53679869	CM						CM	131	1
CREB3L3	HGNC:18855	chr19	4153628	4173051						AT	AT	33	0
CREBBP	HGNC:2348	chr16	3775055	3930714				CHD			CHD	413	0
CRELD1	HGNC:14630	chr3	9975518	9987090				CHD			CHD	NA	NA
CRKL	HGNC:2363	chr22	21271695	21308035				CHD			CHD	NA	NA
CRPPA	HGNC:37276	chr7	16127150	16461163	CM						CM	NA	NA
CRYAB	HGNC:2389	chr11	111779288	111794464	CM	CA					CM,CA	41	2
CSRP3	HGNC:2472	chr11	19203577	19223530	CM	CA					CM,CA	63	0
CST3	HGNC:2475	chr20	23607343	23618592						AT	AT	NA	NA
CTC1	HGNC:26169	chr17	8128133	8151374				CHD			CHD	NA	NA
CTF1	HGNC:2499	chr16	30907935	30914881	CM						CM	2	1
CTNNA3	HGNC:2511	chr10	67672281	69455953	CM	CA					CM,CA	NA	NA
CTNND1	HGNC:2515	chr11	57529274	57587012				CHD			CHD	NA	NA
CYC1	HGNC:2579	chr8	145149979	145152428	CM						CM	NA	NA
CYP27A1	HGNC:2605	chr2	219646870	219680016						AT	AT	1	0
DBH	HGNC:2689	chr9	136501485	136524451	CM	CA					CM,CA	NA	NA
DES	HGNC:2770	chr2	220283099	220291456	CM	CA					CM,CA	164	1
DHCR7	HGNC:2860	chr11	71145457	71159439	CM			CHD			CM,CHD	NA	NA
DISP1	HGNC:19711	chr1	222988381	223179337				CHD			CHD	NA	NA
DLG1	HGNC:2900	chr3	196769431	197026192		CA					CA	NA	NA
DLG4	HGNC:2903	chr17	7090506	7123369			CTD				CTD	NA	NA
DLL4	HGNC:2910	chr15	41221538	41231271				CHD			CHD	NA	NA
DMD	HGNC:2928	chrX	31137339	33357505	CM	CA					CM,CA	2390	3
DMPK	HGNC:2933	chr19	46272967	46285748	CM						CM	4	0
DNAAF1	HGNC:30539	chr16	84178913	84211526				CHD			CHD	NA	NA
DNAAF11	HGNC:16725	chr8	133582664	133687791				CHD			CHD	NA	NA
DNAAF2	HGNC:20188	chr14	50091892	50101962				CHD			CHD	NA	NA
DNAAF3	HGNC:30492	chr19	55670029	55678090				CHD			CHD	31	0
DNAAF4	HGNC:21493	chr15	55709953	55800432				CHD			CHD	NA	NA
DNAAF5	HGNC:26013	chr7	766336	826112				CHD			CHD	NA	NA
DNAAF6	HGNC:28570	chrX	106449841	106487477				CHD			CHD	NA	NA
DNAH11	HGNC:2942	chr7	21582657	21941457				CHD			CHD	NA	NA
DNAH5	HGNC:2950	chr5	13690437	13944797				CHD			CHD	1	0
DNAH9	HGNC:2953	chr17	11501787	11873065				CHD			CHD	NA	NA
DNAI1	HGNC:2954	chr9	34458803	34520982				CHD			CHD	NA	NA
DNAI2	HGNC:18744	chr17	72270373	72311023				CHD			CHD	NA	NA
DNAJC19	HGNC:30528	chr3	180701497	180707626	CM						CM	6	0
DNAL1	HGNC:23247	chr14	74111689	74170435				CHD			CHD	NA	NA
DOCK6	HGNC:19189	chr19	11309971	11373200				CHD			CHD	NA	NA
DOLK	HGNC:23406	chr9	131707809	131709882	CM	CA					CM,CA	NA	NA
DPM3	HGNC:3007	chr1	155112367	155113007	CM						CM	NA	NA
DPP6	HGNC:3010	chr7	153445218	154685995		CA					CA	32	2
DSC2	HGNC:3036	chr18	28638806	28682384	CM	CA					CM,CA	171	0
DSE	HGNC:21144	chr6	116575334	116766024			CTD				CTD	8	0
DSG2	HGNC:3049	chr18	29078140	29128971	CM	CA					CM,CA	233	2
DSP	HGNC:3052	chr6	7541904	7586947	CM	CA					CM,CA	552	0
DTNA	HGNC:3057	chr18	32073276	32471808	CM						CM	20	0
DYSF	HGNC:3097	chr2	71680691	71913893	CM						CM	730	0
EDN3	HGNC:3178	chr20	57875666	57901047		CA					CA	NA	NA
EEF1A2	HGNC:3192	chr20	62119367	62130436	CM						CM	NA	NA
EFEMP2	HGNC:3219	chr11	65633912	65640271			CTD				CTD	18	0
EFTUD2	HGNC:30858	chr17	42927316	42976813				CHD			CHD	NA	NA
EGF	HGNC:3229	chr4	110834039	110934922				CHD			CHD	12	2
EHMT1	HGNC:24650	chr9	140513457	140730579				CHD			CHD	94	1
EIF2AK4	HGNC:19687	chr15	40226316	40327792				CHD	PHD		CHD,PHD	110	0
ELAC2	HGNC:14198	chr17	12894929	12921344	CM						CM	34	3
ELN	HGNC:3327	chr7	73442503	73484237			CTD	CHD			CTD,CHD	117	3
EMD	HGNC:3331	chrX	153607655	153609883	CM	CA					CM,CA	124	0
EMILIN1	HGNC:19880	chr2	27301483	27309271			CTD				CTD	3	0
ENG	HGNC:3349	chr9	130577291	130617052				CHD	PHD		CHD,PHD	496	1
ENPP1	HGNC:3356	chr6	132129160	132216295			CTD				CTD	91	5
EOGT	HGNC:28526	chr3	69024376	69062835				CHD			CHD	13	0
EP300	HGNC:3373	chr22	41488596	41576081				CHD			CHD	154	1
EPG5	HGNC:29331	chr18	43427574	43547295	CM						CM	96	0
EPHB4	HGNC:3395	chr7	100400187	100425145				CHD			CHD	68	0
EPHX2	HGNC:3402	chr8	27348660	27403081						AT	AT	1	7
ERBB3	HGNC:3431	chr12	56473892	56497289				CHD			CHD	20	2
ESR1	HGNC:3467	chr6	151977807	152450754						AT	AT	16	19
ETFA	HGNC:3481	chr15	76507694	76603810	CM						CM	38	1
ETFB	HGNC:3482	chr19	51848409	51869642	CM						CM	25	1
ETFDH	HGNC:3483	chr4	159593448	159630775	CM						CM	247	0
EVC	HGNC:3497	chr4	5712928	5816032				CHD			CHD	84	1
EVC2	HGNC:19747	chr4	5564166	5711275				CHD			CHD	92	0
EYA4	HGNC:3522	chr6	133562495	133853266	CM	CA					CM,CA	61	1
F13A1	HGNC:3531	chr6	6144317	6320895						AT	AT	189	4
F7	HGNC:3544	chr13	113760102	113774999						AT	AT	314	7
FAH	HGNC:3579	chr15	80445131	80479291	CM						CM	117	0
FASTKD2	HGNC:29160	chr2	207630330	207660913	CM						CM	9	0
FBLN5	HGNC:3602	chr14	92335755	92414038			CTD				CTD	27	0
FBN1	HGNC:3603	chr15	48700510	48937906			CTD				CTD	3073	10
FBN2	HGNC:3604	chr5	127593601	127873938			CTD				CTD	163	1
FBXL4	HGNC:13601	chr6	99316411	99395822	CM						CM	55	0
FBXO32	HGNC:16731	chr8	124510129	124553446	CM						CM	2	0
FGD1	HGNC:3663	chrX	54471887	54522667				CHD			CHD	51	0
FHL1	HGNC:3702	chrX	135228861	135293518	CM	CA					CM,CA	81	0
FHL2	HGNC:3703	chr2	105974169	106054986	CM						CM	10	0
FHOD3	HGNC:26178	chr18	33877676	34360183	CM	CA					CM,CA	63	2
FKBP14	HGNC:18625	chr7	30050203	30066318			CTD				CTD	10	0
FKRP	HGNC:17997	chr19	47249314	47261832	CM	CA					CM,CA	188	0
FKTN	HGNC:3622	chr9	108320411	108403399	CM	CA		CHD			CM,CA,CHD	80	0
FLCN	HGNC:27310	chr17	17115526	17140482			CTD				CTD	220	2
FLII	HGNC:3750	chr17	18148129	18162336	CM						CM	11	0
FLNA	HGNC:3754	chrX	153576899	153603002			CTD	CHD			CTD,CHD	320	0
FLNC	HGNC:3756	chr7	128470460	128499326	CM	CA					CM,CA	285	1
FLT4	HGNC:3767	chr5	180028506	180076600				CHD			CHD	132	0
FNIP1	HGNC:29418	chr5	130977407	131132710	CM						CM	9	1
FOXC1	HGNC:3800	chr6	1610150	1614132				CHD		AT	CHD,AT	119	1
FOXD4	HGNC:3805	chr9	116231	118417	CM						CM	NA	NA
FOXE3	HGNC:3808	chr1	47881957	47883724			CTD				CTD	34	1
FOXF1	HGNC:3809	chr16	86544133	86549028				CHD	PHD		CHD,PHD	103	3
FOXF2	HGNC:3810	chr6	1389811	1395838						AT	AT	4	0
FOXH1	HGNC:3814	chr8	145698795	145701232				CHD			CHD	NA	NA
FOXJ1	HGNC:3816	chr17	74132414	74137326				CHD			CHD	NA	NA
FOXL1	HGNC:3817	chr16	86612155	86617084				CHD			CHD	3	0
FOXP1	HGNC:3823	chr3	71003859	71633129				CHD			CHD	101	0
FOXRED1	HGNC:26927	chr11	126139049	126148021	CM	CA					CM,CA	20	0
FXN	HGNC:3951	chr9	71650668	71693992	CM	CA					CM,CA	54	3
FXYD2	HGNC:4026	chr11	117690772	117698804				CHD			CHD	1	0
G6PC3	HGNC:24861	chr17	42148041	42153712				CHD			CHD	50	1
GAA	HGNC:4065	chr17	78075380	78093680	CM	CA					CM,CA	705	6
GALNS	HGNC:4122	chr16	88880142	88923355	CM						CM	365	0
GARA4	HGNC:841	chr17	46970149	46973233				CHD			CHD	NA	NA
GAS8	HGNC:4166	chr16	90086041	90111368				CHD			CHD	6	0
GATA4	HGNC:4173	chr8	11534444	11617511				CHD			CHD	141	7
GATA5	HGNC:15802	chr20	61038553	61051051			CTD	CHD			CTD,CHD	33	0
GATA6	HGNC:4174	chr18	19749550	19782491	CM	CA		CHD			CM,CA,CHD	97	2
GATAD1	HGNC:29941	chr7	92076796	92089389	CM	CA					CM,CA	3	0
GATC	HGNC:25068	chr12	120884247	120901552	CM						CM	1	0
GBE1	HGNC:4180	chr3	81538854	81810796	CM						CM	94	0
GCK	HGNC:4195	chr7	44182812	44229038				CHD			CHD	943	5
GCKR	HGNC:4196	chr2	27719706	27746551						AT	AT	63	5
GCLC	HGNC:4311	chr6	53362139	53409899						AT	AT	7	2
GCLM	HGNC:4312	chr1	94350755	94374986						AT	AT	0	1
GDF1	HGNC:4214	chr19	18979354	19006967				CHD			CHD	17	2
GDF2	HGNC:4217	chr10	48411774	48416908				CHD	PHD		CHD,PHD	59	0
GDNF	HGNC:4232	chr5	37812779	37840143		CA					CA	11	0
GFM1	HGNC:13780	chr3	158362316	158413370	CM						CM	35	0
GHR	HGNC:4263	chr5	42423541	42721980						AT	AT	114	4
GJA1	HGNC:4274	chr6	121756792	121770873				CHD			CHD	128	1
GLA	HGNC:4296	chrX	100652791	100662913	CM	CA				AT	CM,CAAT	1054	6
GLB1	HGNC:4298	chr3	33002600	33138638	CM	CA					CM,CA	260	2
GLRA1	HGNC:4326	chr5	151202074	151304412	CM	CA					CM,CA	74	0
GMPPB	HGNC:22932	chr3	49757349	49761384	CM						CM	68	0
GNB5	HGNC:4401	chr15	52407297	52483589		CA					CA	16	0
GNPTAB	HGNC:29670	chr12	102139277	102224737	CM						CM	312	0
GNS	HGNC:4422	chr12	65107229	65153186	CM						CM	25	0
GORAB	HGNC:25676	chr1	170501307	170522975			CTD				CTD	21	0
GPC3	HGNC:4451	chrX	132669773	133119621				CHD			CHD	63	0
GPD1	HGNC:4455	chr12	50497791	50505096						AT	AT	34	0
GPD1L	HGNC:28956	chr3	32148112	32210201		CA					CA	19	0
GPIHBP1	HGNC:24945	chr8	144295093	144299044						AT	AT	44	1
GPR146	HGNC:21718	chr7	1084182	1098897				CHD			CHD	3	0
GSK3B	HGNC:4617	chr3	119540168	119813294	CM						CM	1	4
GTPBP3	HGNC:14880	chr19	17445791	17453540	CM						CM	20	0
GUSB	HGNC:4696	chr7	65425671	65447200	CM	CA					CM,CA	75	3
HADHA	HGNC:4801	chr2	26413504	26467500	CM						CM	81	0
HADHB	HGNC:4803	chr2	26467807	26513333	CM						CM	76	0
HAMP	HGNC:15598	chr19	35773431	35776046	CM						CM	19	1
HAND1	HGNC:4807	chr5	153854532	153857787				CHD			CHD	9	0
HAND2	HGNC:4808	chr4	174447242	174451380				CHD			CHD	8	0
HCCS	HGNC:4837	chrX	11129452	11141206				CHD			CHD	8	0
HCN4	HGNC:16882	chr15	73612200	73661299	CM	CA	CTD				CM,CACTD	54	1
HDAC8	HGNC:13315	chrX	71549366	71792693				CHD			CHD	72	0
HFE	HGNC:4886	chr6	26087657	26098571	CM					AT	CM,AT	60	3
HGSNAT	HGNC:26527	chr8	42995607	43057998	CM						CM	86	0
HJV	HGNC:4887	chr1	145413278	145417543	CM						CM	74	0
HNF1A	HGNC:11621	chr12	121416346	121440315				CHD			CHD	585	11
HNF1B	HGNC:11630	chr17	36046434	36105050				CHD			CHD	254	5
HNF4A	HGNC:5024	chr20	42984339	43063236				CHD			CHD	198	11
HNRNPK	HGNC:5044	chr9	86582998	86595530			CTD	CHD			CTD,CHD	24	0
HOXA1	HGNC:5099	chr7	27132612	27135619				CHD			CHD	8	1
HRAS	HGNC:5173	chr11	532242	535576	CM	CA		CHD			CM,CA,CHD	40	1
HSPB6	HGNC:26511	chr19	36245467	36247930				CHD			CHD	2	0
HSPB8	HGNC:30171	chr12	119616736	119632551	CM						CM	20	0
HTRA1	HGNC:9476	chr10	124221069	124274423						AT	AT	62	7
HYAL2	HGNC:5321	chr3	50355239	50360176				CHD			CHD	2	3
IDH2	HGNC:5383	chr15	90626277	90645700	CM						CM	7	3
IDUA	HGNC:5391	chr4	980785	998352	CM						CM	305	4
ILK	HGNC:6040	chr11	6625004	6632101	CM						CM	20	0
INS	HGNC:6081	chr11	2181009	2182439				CHD			CHD	92	3
INSR	HGNC:6091	chr19	7112276	7294425				CHD			CHD	201	5
INVS	HGNC:17870	chr9	102861525	103064457				CHD			CHD	54	0
IPO8	HGNC:9853	chr12	30781922	30848803			CTD				CTD	2	0
IRX4	HGNC:6129	chr5	1877527	1887293				CHD			CHD	2	4
ISL1	HGNC:6132	chr5	50679282	50690564				CHD			CHD	13	0
ITGB1BP2	HGNC:6154	chrX	70521600	70525221	CM						CM	NA	NA
ITGB3	HGNC:6156	chr17	45331193	45391109						AT	AT	193	8
ITM2B	HGNC:6174	chr13	48807342	48844493						AT	AT	9	0
JAG1	HGNC:6188	chr20	10618332	10654647				CHD			CHD	689	2
JPH2	HGNC:14202	chr20	42735230	42815828	CM	CA					CM,CA	35	0
JUP	HGNC:6207	chr17	39910861	39942963	CM	CA					CM,CA	81	0
KAT6B	HGNC:17582	chr10	76585013	76792382				CHD			CHD	135	0
KCNA1	HGNC:6218	chr12	5019071	5027422				CHD			CHD	56	0
KCNA5	HGNC:6224	chr12	5153045	5155954					PHD		PHD	38	3
KCND2	HGNC:6238	chr7	119913229	120390391		CA					CA	6	0
KCND3	HGNC:6239	chr1	112313284	112532290		CA					CA	42	0
KCNE1	HGNC:6240	chr21	35818986	35884508		CA					CA	65	2
KCNE2	HGNC:6242	chr21	35736305	35743680		CA					CA	27	1
KCNE3	HGNC:6243	chr11	74165886	74178594		CA					CA	8	1
KCNE5	HGNC:6241	chrX	108866929	108868401		CA					CA	NA	NA
KCNH2	HGNC:6251	chr7	150642049	150675409		CA					CA	1002	4
KCNJ11	HGNC:6257	chr11	17406795	17410893				CHD			CHD	213	4
KCNJ2	HGNC:6263	chr17	68165673	68176185		CA					CA	106	1
KCNJ5	HGNC:6266	chr11	128761251	128791058		CA					CA	29	1
KCNJ8	HGNC:6269	chr12	21917889	21927640		CA					CA	12	0
KCNK17	HGNC:14465	chr6	39266777	39282195		CA					CA	2	1
KCNK3	HGNC:6278	chr2	26915590	26956288					PHD		PHD	28	0
KCNN1	HGNC:6290	chr19	18062099	18110894			CTD				CTD	NA	NA
KCNQ1	HGNC:6294	chr11	2466238	2870340	CM	CA					CM,CA	680	11
KDM6A	HGNC:12637	chrX	44732434	44972024				CHD			CHD	84	0
KLF10	HGNC:11810	chr8	103661012	103667953	CM	CA					CM,CA	9	0
KLF2	HGNC:6347	chr19	16435637	16439496					PHD		PHD	2	0
KLHL24	HGNC:25947	chr3	183353411	183402307	CM						CM	10	0
KMT2D	HGNC:7133	chr12	49412761	49454577				CHD			CHD	1027	0
KRAS	HGNC:6407	chr12	25358180	25403863	CM			CHD			CM,CHD	46	6
KYNU	HGNC:6469	chr2	143635233	143813402				CHD			CHD	15	1
LAMA2	HGNC:6482	chr6	129204283	129837711	CM	CA					CM,CA	484	1
LAMA4	HGNC:6484	chr6	112429134	112575769	CM						CM	68	0
LAMP2	HGNC:6501	chrX	119560003	119603204	CM	CA					CM,CA	118	1
LARGE1	HGNC:6511	chr22	33668495	34318812	CM						CM	NA	NA
LCAT	HGNC:6522	chr16	67973653	67978023						AT	AT	122	5
LDB3	HGNC:15710	chr10	88426545	88495829	CM	CA					CM,CA	84	0
LDLR	HGNC:6547	chr19	11200139	11244496						AT	AT	2210	13
LDLRAP1	HGNC:18640	chr1	25870097	25895377						AT	AT	45	1
LEFTY2	HGNC:3122	chr1	226124303	226128920				CHD			CHD	2	0
LEMD2	HGNC:21244	chr6	33738990	33756907	CM						CM	3	0
LIPA	HGNC:6617	chr10	90973329	91011532						AT	AT	109	2
LIPC	HGNC:6619	chr15	58724190	58862043						AT	AT	42	9
LMF1	HGNC:14154	chr16	903634	1031613						AT	AT	72	0
LMNA	HGNC:6636	chr1	156052364	156109872	CM	CA					CM,CA	729	2
LMOD2	HGNC:6648	chr7	123295920	123304344	CM						CM	2	0
LOX	HGNC:6664	chr5	121398890	121413954			CTD				CTD	13	2
LPL	HGNC:6677	chr8	19796764	19824770						AT	AT	263	15
LRP5	HGNC:6697	chr11	68080059	68216743		CA					CA	297	10
LRPPRC	HGNC:15714	chr2	44113363	44223128	CM						CM	31	4
LRRC10	HGNC:20264	chr12	70002344	70004687	CM						CM	6	0
LRRC56	HGNC:25430	chr11	537527	554912				CHD			CHD	5	0
LTBP1	HGNC:6714	chr2	33172020	33624576			CTD				CTD	6	2
LTBP2	HGNC:6715	chr14	74964886	75078940			CTD				CTD	45	0
LTBP4	HGNC:6717	chr19	41099072	41135725			CTD				CTD	34	2
LYRM7	HGNC:28072	chr5	130506637	130541121	CM						CM	9	0
LZTR1	HGNC:6742	chr22	21336586	21353321	CM	CA		CHD			CM,CA,CHD	183	0
MAOA	HGNC:6833	chrX	43514254	43606064		CA					CA	10	1
MAP2K1	HGNC:6840	chr15	66679250	66783882	CM	CA		CHD			CM,CA,CHD	39	0
MAP2K2	HGNC:6842	chr19	4090319	4124119	CM	CA		CHD			CM,CA,CHD	46	0
MAP3K8	HGNC:6860	chr10	30722950	30750762				CHD			CHD	2	0
MAPK1	HGNC:6871	chr22	22113946	22221970				CHD			CHD	9	0
MAT2A	HGNC:6904	chr2	85766291	85772404			CTD				CTD	NA	NA
MCM10	HGNC:18043	chr10	13203558	13253110	CM						CM	7	0
MED12	HGNC:11957	chrX	70338446	70362300			CTD	CHD			CTD,CHD	59	0
MED13L	HGNC:22962	chr12	116396381	116715498				CHD			CHD	128	1
MEGF8	HGNC:3233	chr19	42829787	42882917				CHD			CHD	24	0
MEIS2	HGNC:7001	chr15	37181405	37393512				CHD			CHD	24	1
MFAP5	HGNC:29673	chr12	8798539	8815422			CTD				CTD	4	0
MGME1	HGNC:16205	chr20	17949661	17971765				CHD			CHD	8	0
MGP	HGNC:7060	chr12	15033798	15038788				CHD			CHD	7	3
MIB1	HGNC:21086	chr18	19320753	19450914	CM	CA					CM,CA	44	0
MID1	HGNC:7095	chrX	10413350	10851802				CHD			CHD	90	0
MIPEP	HGNC:7104	chr13	24304328	24463539	CM						CM	10	0
MLYCD	HGNC:7150	chr16	83932720	83960636	CM						CM	44	0
MMACHC	HGNC:24525	chr1	45965972	45979054	CM						CM	121	1
MMP21	HGNC:14357	chr10	127455022	127464390				CHD			CHD	30	0
MMP3	HGNC:7173	chr11	102706532	102714340				CHD			CHD	2	5
MMUT	HGNC:7526	chr6	49398073	49430966	CM						CM	2	0
MPO	HGNC:7218	chr17	56347216	56358296	CM						CM	21	1
MRAS	HGNC:7227	chr3	138066490	138124377	CM			CHD	PHD		CM,CHD,PHD	4	1
MRPL3	HGNC:10379	chr3	131181056	131221815	CM	CA					CM,CA	5	0
MRPL44	HGNC:16650	chr2	224822180	224832431	CM						CM	3	0
MTCP1	HGNC:7423	chrX	154292309	154299411				CHD			CHD	NA	NA
MTO1	HGNC:19261	chr6	74171460	74218959	CM						CM	33	0
MTTP	HGNC:7467	chr4	100485287	100545154						AT	AT	102	8
MYBPC3	HGNC:7551	chr11	47352957	47374253	CM	CA					CM,CA	1321	2
MYBPHL	HGNC:30434	chr1	109834987	109849633	CM						CM	3	2
MYCN	HGNC:7559	chr2	16080672	16087126				CHD			CHD	37	0
MYH11	HGNC:7569	chr16	15796992	15950885			CTD				CTD	104	1
MYH6	HGNC:7576	chr14	23851196	23877482	CM	CA		CHD			CM,CA,CHD	240	2
MYH7	HGNC:7577	chr14	23881949	23904869	CM	CA					CM,CA	1214	1
MYL2	HGNC:7583	chr12	111348649	111358383	CM	CA					CM,CA	79	0
MYL3	HGNC:7584	chr3	46899362	46904934	CM	CA					CM,CA	50	0
MYL4	HGNC:7585	chr17	45286394	45301045	CM	CA					CM,CA	2	0
MYLIP	HGNC:21155	chr6	16129317	16148479						AT	AT	12	2
MYLK	HGNC:7590	chr3	123328896	123603179			CTD				CTD	57	5
MYLK2	HGNC:16243	chr20	30407159	30422487	CM	CA	CTD				CM,CACTD	21	0
MYLK3	HGNC:29826	chr16	46736194	46797158	CM						CM	7	0
MYO18B	HGNC:18150	chr22	26138155	26427011				CHD			CHD	22	2
MYO6	HGNC:7605	chr6	76458956	76629254	CM	CA					CM,CA	112	0
MYOM1	HGNC:7613	chr18	3066805	3219966	CM	CA					CM,CA	20	0
MYOM2	HGNC:7614	chr8	1993161	2093380				CHD			CHD	12	0
MYOT	HGNC:12399	chr5	137203549	137223540	CM						CM	22	0
MYOZ2	HGNC:1330	chr4	120056987	120108944	CM	CA					CM,CA	12	0
MYPN	HGNC:23246	chr10	69865764	69971774	CM	CA					CM,CA	84	0
MYRF	HGNC:1181	chr11	61520108	61555990				CHD			CHD	31	0
NAA15	HGNC:30782	chr4	140222659	140312538	CM			CHD			CM,CHD	52	0
NADSYN1	HGNC:29832	chr11	71164249	71212862				CHD			CHD	7	0
NAGLU	HGNC:7632	chr17	40688259	40696467	CM						CM	245	0
NDUFA1	HGNC:7683	chrX	119005795	119010625	CM						CM	4	1
NDUFA10	HGNC:7684	chr2	240831859	240964759	CM						CM	9	0
NDUFA11	HGNC:20371	chr19	5891240	5903801	CM						CM	NA	NA
NDUFA2	HGNC:7685	chr5	140024870	140027215	CM						CM	NA	NA
NDUFA4	HGNC:7687	chr7	10971570	10979780	CM						CM	2	0
NDUFA6	HGNC:7690	chr22	42481530	42486776	CM						CM	NA	NA
NDUFA9	HGNC:7693	chr12	4758280	4803483	CM						CM	3	0
NDUFAF1	HGNC:18828	chr15	41679551	41694694	CM						CM	8	0
NDUFAF2	HGNC:28086	chr5	60241032	60448853	CM						CM	7	0
NDUFAF3	HGNC:29918	chr3	49057885	49060928	CM						CM	NA	NA
NDUFAF4	HGNC:21034	chr6	97337191	97345767	CM						CM	4	0
NDUFAF5	HGNC:15899	chr20	13765674	13802226	CM						CM	19	0
NDUFAF6	HGNC:28625	chr8	95908027	96130724	CM						CM	19	0
NDUFAF8	HGNC:33551	chr17	79213111	79215110	CM						CM	NA	NA
NDUFB11	HGNC:20372	chrX	47001615	47004890	CM						CM	8	0
NDUFB3	HGNC:7698	chr2	201936724	201950473	CM						CM	2	0
NDUFB8	HGNC:7703	chr10	102283486	102289680	CM						CM	4	0
NDUFS1	HGNC:7707	chr2	206979541	207024168	CM						CM	34	0
NDUFS2	HGNC:7708	chr1	161167207	161184185	CM						CM	27	0
NDUFS3	HGNC:7710	chr11	47600626	47606114	CM						CM	8	0
NDUFS4	HGNC:7711	chr5	52856469	52979168	CM						CM	18	0
NDUFS6	HGNC:7713	chr5	1801521	1816162	CM						CM	9	0
NDUFS7	HGNC:7714	chr19	1383906	1395583	CM						CM	10	1
NDUFS8	HGNC:7715	chr11	67798148	67804111	CM						CM	NA	NA
NDUFV1	HGNC:7716	chr11	67374407	67380025	CM						CM	46	0
NDUFV2	HGNC:7717	chr18	9102697	9134339	CM						CM	8	1
NEBL	HGNC:16932	chr10	21068902	21581979	CM						CM	31	0
NEK8	HGNC:13387	chr17	27055806	27070473				CHD			CHD	25	0
NEUROD1	HGNC:7762	chr2	182533022	182545244				CHD			CHD	37	2
NEXN	HGNC:29557	chr1	78354309	78409580	CM	CA		CHD			CM,CA,CHD	67	1
NF1	HGNC:7765	chr17	29421945	29704695	CM			CHD	PHD		CM,CHD,PHD	3521	0
NF2	HGNC:7773	chr22	29999545	30094589				CHD			CHD	377	0
NFATC1	HGNC:7775	chr18	77155930	77289323				CHD			CHD	14	2
NFU1	HGNC:16287	chr2	69622882	69666699					PHD		PHD	17	0
NIPBL	HGNC:28862	chr5	36876871	37066515				CHD			CHD	466	0
NKX2-5	HGNC:2488	chr5	172659112	172662209	CM	CA		CHD			CM,CA,CHD	142	5
NKX2-6	HGNC:32940	chr8	23559253	23564269		CA		CHD			CA,CHD	11	0
NME8	HGNC:16473	chr7	37888199	37939999				CHD			CHD	9	1
NODAL	HGNC:7865	chr10	72191692	72207707				CHD			CHD	22	10
NONO	HGNC:7871	chrX	70503485	70521018	CM			CHD			CM,CHD	15	0
NOS1AP	HGNC:16859	chr1	162039481	162340265		CA					CA	7	3
NOTCH1	HGNC:7881	chr9	139388885	139440500			CTD	CHD			CTD,CHD	231	1
NOTCH2	HGNC:7882	chr1	120454176	120612276				CHD			CHD	117	0
NOTCH3	HGNC:7883	chr19	15269849	15311806					PHD	AT	PHDAT	455	1
NPPA	HGNC:7939	chr1	11905766	11907840	CM						CM	NA	NA
NR2F2	HGNC:7976	chr15	96869275	96883492				CHD			CHD	22	1
NRAP	HGNC:7988	chr10	115348473	115423800	CM						CM	21	1
NRAS	HGNC:7989	chr1	115247090	115259392	CM	CA		CHD			CM,CA,CHD	19	0
NSD1	HGNC:14234	chr5	176560016	176727214				CHD			CHD	502	3
NSUN2	HGNC:25994	chr5	6599352	6633157				CHD			CHD	15	0
NUBPL	HGNC:20278	chr14	32030610	32330430	CM						CM	16	0
NUP155	HGNC:8063	chr5	37288239	37371208		CA					CA	4	0
NYNRIN	HGNC:20165	chr14	24868209	24888489						AT	AT	7	0
ODAD1	HGNC:26560	chr19	48799709	48825228				CHD			CHD	NA	NA
ODAD2	HGNC:25583	chr10	28101097	28288008				CHD			CHD	NA	NA
ODAD3	HGNC:28303	chr19	11531273	11546603				CHD			CHD	NA	NA
PAX6	HGNC:8620	chr11	31810574	31839509				CHD			CHD	616	2
PCCA	HGNC:8653	chr13	100741347	101182689	CM						CM	157	0
PCCB	HGNC:8654	chr3	135969182	136049011	CM						CM	167	0
PCSK9	HGNC:20001	chr1	55505221	55530525						AT	AT	113	22
PDLIM3	HGNC:20767	chr4	186421814	186456661	CM	CA					CM,CA	14	0
PDX1	HGNC:6107	chr13	28494137	28500450				CHD			CHD	47	4
PET100	HGNC:40038	chr19	7694679	7696842	CM						CM	NA	NA
PGM1	HGNC:8905	chr1	64059082	64125916				CHD			CHD	49	0
PHOX2B	HGNC:9143	chr4	41746099	41750742		CA					CA	80	0
PIK3R2	HGNC:8980	chr19	18263973	18281342				CHD			CHD	10	0
PITRM1	HGNC:17663	chr10	3179919	3215033				CHD			CHD	9	0
PITX2	HGNC:9005	chr4	111538579	111563279				CHD			CHD	118	3
PKD1	HGNC:9008	chr16	2138709	2185899			CTD				CTD	2517	3
PKD1L1	HGNC:18053	chr7	47814212	47988063				CHD			CHD	25	1
PKD2	HGNC:9009	chr4	88928787	88998929			CTD				CTD	401	0
PKP2	HGNC:9024	chr12	32943689	33049711	CM	CA					CM,CA	388	0
PLD1	HGNC:9067	chr3	171318194	171528273	CM			CHD			CM,CHD	6	0
PLEC	HGNC:9069	chr8	144989321	145050913	CM						CM	178	3
PLEKHM2	HGNC:29131	chr1	16010815	16061264	CM						CM	1	0
PLIN1	HGNC:9076	chr15	90207598	90222598				CHD			CHD	31	3
PLN	HGNC:9080	chr6	118869459	118882879	CM	CA					CM,CA	34	1
PLOD1	HGNC:9081	chr1	11994774	12035594			CTD				CTD	46	1
PLOD3	HGNC:9083	chr7	100849265	100860862			CTD				CTD	10	0
PLXND1	HGNC:9107	chr3	129274057	129325519				CHD			CHD	8	3
PNPLA2	HGNC:30802	chr11	818914	825573	CM						CM	66	12
POLD1	HGNC:9175	chr19	50887580	50921275				CHD			CHD	91	0
POLG	HGNC:9179	chr15	89859551	89878055	CM						CM	352	5
POMT1	HGNC:9202	chr9	134378305	134399186	CM						CM	120	0
POU1F1	HGNC:9210	chr3	87308554	87325734				CHD			CHD	53	3
PPA2	HGNC:28883	chr4	106290234	106395227	CM	CA					CM,CA	16	0
PPARG	HGNC:9236	chr3	12328867	12475843				CHD			CHD	81	6
PPCS	HGNC:25686	chr1	42922012	42939088	CM						CM	4	0
PPP1CB	HGNC:9282	chr2	28974470	29025806	CM			CHD	PHD		CM,CHD,PHD	14	0
PPP1R13L	HGNC:18838	chr19	45882896	45909619	CM	CA					CM,CA	11	0
PRDM16	HGNC:14000	chr1	2985767	3355185	CM	CA					CM,CA	70	1
PRDM5	HGNC:9349	chr4	121613070	121843881			CTD				CTD	15	0
PRDM6	HGNC:9350	chr5	122424936	122529960				CHD			CHD	4	0
PRKACA	HGNC:9380	chr19	14202500	14228574				CHD			CHD	2	2
PRKACB	HGNC:9381	chr1	84543762	84704181				CHD			CHD	7	0
PRKAG2	HGNC:9386	chr7	151253213	151574200	CM	CA					CM,CA	99	4
PRKAR1A	HGNC:9388	chr17	66409764	66547457				CHD			CHD	178	0
PRKD1	HGNC:9407	chr14	30045685	30397053				CHD			CHD	15	0
PRKG1	HGNC:9414	chr10	52750648	54058110			CTD				CTD	10	0
PSEN1	HGNC:9508	chr14	73603215	73690399	CM						CM	354	3
PSEN2	HGNC:9509	chr1	227058317	227083799	CM						CM	84	2
PTPN11	HGNC:9644	chr12	112856751	112947722	CM	CA		CHD			CM,CA,CHD	166	2
PUF60	HGNC:17042	chr8	144898514	144911485				CHD			CHD	41	0
PYCR1	HGNC:9721	chr17	79890267	79895176			CTD				CTD	47	0
QRSL1	HGNC:21020	chr6	107077453	107116292	CM						CM	8	0
RAB23	HGNC:14263	chr6	57051790	57087105				CHD			CHD	15	1
RAB3GAP2	HGNC:17168	chr1	220321635	220445795	CM						CM	31	0
RAF1	HGNC:9829	chr3	12625100	12705616	CM	CA		CHD			CM,CA,CHD	79	0
RANGRF	HGNC:17679	chr17	8191988	8193405		CA					CA	8	0
RARB	HGNC:9865	chr3	24870812	25639423				CHD			CHD	11	0
RASA1	HGNC:9871	chr5	86563700	86687733				CHD	PHD		CHD,PHD	180	0
RASA2	HGNC:9872	chr3	141205869	141334186	CM			CHD	PHD		CM,CHD,PHD	7	0
RBCK1	HGNC:15864	chr20	388943	412783	CM						CM	20	0
RBM10	HGNC:9896	chrX	47004620	47046212				CHD			CHD	16	0
RBM20	HGNC:27424	chr10	112404094	112599226	CM	CA					CM,CA	112	0
RECQL4	HGNC:9949	chr8	145736671	145743217				CHD			CHD	158	0
RERE	HGNC:9965	chr1	8412464	8877699				CHD			CHD	27	0
RET	HGNC:9967	chr10	43572517	43625799		CA					CA	464	22
RHBDF1	HGNC:20561	chr16	108058	122629	CM						CM	8	0
RIT1	HGNC:10023	chr1	155867599	155881140	CM			CHD	PHD		CM,CHD,PHD	31	0
RMND1	HGNC:21176	chr6	151725897	151773261	CM						CM	20	1
ROBO1	HGNC:10249	chr3	78646389	79817148				CHD			CHD	22	0
ROBO4	HGNC:17985	chr11	124753587	124767761				CHD			CHD	16	0
ROR2	HGNC:10257	chr9	94484883	94712510				CHD			CHD	63	0
RPL3L	HGNC:10351	chr16	1993975	2004690	CM						CM	10	3
RPSA	HGNC:6502	chr3	39448211	39454033				CHD			CHD	18	0
RRAS	HGNC:10447	chr19	50138549	50143400				CHD			CHD	4	0
RRAS2	HGNC:17271	chr11	14299466	14386052				CHD			CHD	6	0
RREB1	HGNC:10449	chr6	7107976	7252213				CHD			CHD	9	2
RYR1	HGNC:10483	chr19	38924331	39078204				CHD			CHD	848	0
RYR2	HGNC:10484	chr1	237205484	237997288	CM	CA					CM,CA	568	4
SALL1	HGNC:10524	chr16	51169893	51185181				CHD			CHD	101	0
SALL4	HGNC:15924	chr20	50398870	50419060				CHD			CHD	62	0
SAR1B	HGNC:10535	chr5	133936839	133968518						AT	AT	30	0
SARS2	HGNC:17697	chr19	39405906	39421403					PHD		PHD	9	0
SASH1	HGNC:19182	chr6	148593464	148873180				CHD			CHD	30	0
SCARB1	HGNC:1664	chr12	125261402	125348410						AT	AT	19	11
SCARB2	HGNC:1665	chr4	77079890	77134977	CM						CM	33	0
SCN10A	HGNC:10582	chr3	38738298	38857708		CA					CA	111	6
SCN1A	HGNC:10585	chr2	166841151	167005671						AT	AT	2006	3
SCN1B	HGNC:10586	chr19	35521374	35531353	CM	CA					CM,CA	53	2
SCN2B	HGNC:10589	chr11	118033521	118047354		CA					CA	10	0
SCN3B	HGNC:20665	chr11	123499896	123525332		CA					CA	9	0
SCN4B	HGNC:10592	chr11	118004092	118023538		CA					CA	17	0
SCN5A	HGNC:10593	chr3	38589553	38691178	CM	CA					CM,CA	1113	25
SCNN1B	HGNC:10600	chr16	23313623	23392615				CHD			CHD	67	3
SCNN1G	HGNC:10602	chr16	23194066	23228204				CHD			CHD	35	2
SCO1	HGNC:10603	chr17	10575791	10600850	CM						CM	8	0
SCO2	HGNC:10604	chr22	50961997	50964871	CM	CA					CM,CA	NA	NA
SDHA	HGNC:10680	chr5	218435	257197	CM	CA					CM,CA	116	0
SDHAF1	HGNC:33867	chr19	36486090	36487214	CM						CM	8	0
SDHD	HGNC:10683	chr11	111957597	111966518	CM						CM	168	0
SELENON	HGNC:15999	chr1	26126684	26144712	CM				PHD		CMPHD	101	0
SEMA3A	HGNC:10723	chr7	83585093	83824105				CHD			CHD	38	2
SEMA3D	HGNC:10726	chr7	84624869	84879559				CHD			CHD	21	0
SGCA	HGNC:10805	chr17	48243366	48253289	CM						CM	144	0
SGCB	HGNC:10806	chr4	52886872	52904465	CM						CM	85	0
SGCD	HGNC:10807	chr5	155754174	156194799	CM	CA					CM,CA	35	3
SGCG	HGNC:10809	chr13	23734647	23899301	CM						CM	76	0
SGSH	HGNC:10818	chr17	78183075	78194132	CM						CM	159	0
SH3PXD2B	HGNC:29242	chr5	171752185	171881529				CHD			CHD	27	0
SHMT2	HGNC:10852	chr12	57623494	57628718	CM						CM	8	1
SHOC2	HGNC:15454	chr10	112679128	112773423	CM	CA		CHD			CM,CA,CHD	10	0
SHROOM3	HGNC:30422	chr4	77356382	77704406				CHD			CHD	13	4
SKI	HGNC:10896	chr1	2159758	2241652			CTD				CTD	48	0
SLC12A3	HGNC:10912	chr16	56899119	56949762		CA					CA	563	12
SLC22A1	HGNC:10963	chr6	160542847	160579750						AT	AT	2	21
SLC22A5	HGNC:10969	chr5	131705402	131731304	CM	CA					CM,CA	202	8
SLC25A20	HGNC:1421	chr3	48894359	48936315	CM						CM	47	0
SLC25A3	HGNC:10989	chr12	98987464	99000145	CM	CA					CM,CA	6	0
SLC25A4	HGNC:10990	chr4	186064420	186071536	CM	CA					CM,CA	17	0
SLC2A10	HGNC:13444	chr20	45338288	45364986			CTD				CTD	37	1
SLC39A13	HGNC:20859	chr11	47428827	47438051			CTD				CTD	11	0
SLC40A1	HGNC:10909	chr2	190425316	190445512	CM						CM	67	3
SLC4A3	HGNC:11029	chr2	220492352	220506693		CA					CA	2	2
SLC6A4	HGNC:11050	chr17	28521337	28562715		CA					CA	6	19
SMAD1	HGNC:6767	chr4	146402458	146480328					PHD		PHD	6	0
SMAD2	HGNC:6768	chr18	45335328	45457243			CTD				CTD	23	0
SMAD3	HGNC:6769	chr15	67357940	67487507			CTD				CTD	153	3
SMAD4	HGNC:6770	chr18	48556583	48611412			CTD	CHD	PHD		CTD,CHD,PHD	139	1
SMAD6	HGNC:6772	chr15	66994574	67075187			CTD	CHD			CTD,CHD	119	0
SMAD9	HGNC:6774	chr13	37418968	37494375					PHD		PHD	42	0
SMARCB1	HGNC:11103	chr22	24129153	24180196				CHD			CHD	106	1
SMC1A	HGNC:11111	chrX	53401070	53449677				CHD			CHD	126	0
SMC3	HGNC:2468	chr10	112327453	112365806				CHD			CHD	36	0
SMCHD1	HGNC:29090	chr18	2655725	2805015	CM						CM	216	0
SNTA1	HGNC:11167	chr20	31995763	32031569		CA					CA	28	1
SOS1	HGNC:11187	chr2	39208690	39352009	CM			CHD		AT	CM,CHD,AT	123	2
SOS2	HGNC:11188	chr14	50583848	50698296				CHD			CHD	12	0
SOX17	HGNC:18122	chr8	55370495	55373452				CHD	PHD		CHD,PHD	33	1
SOX2	HGNC:11195	chr3	181429713	181432224				CHD			CHD	80	1
SPAG1	HGNC:11212	chr8	101170266	101254132				CHD			CHD	15	0
SPEG	HGNC:16901	chr2	220299565	220358351	CM						CM	29	1
SPEN	HGNC:17575	chr1	16174202	16266951				CHD			CHD	86	1
SPRED1	HGNC:20249	chr15	38545037	38649450	CM			CHD			CM,CHD	106	0
SPRED2	HGNC:17722	chr2	65537985	65659733				CHD			CHD	5	0
SREBF2	HGNC:11290	chr22	42229109	42303309						AT	AT	3	1
ST3GAL4	HGNC:10864	chr11	126225581	126284533						AT	AT	NA	NA
STAG2	HGNC:11355	chrX	123094410	123236506				CHD			CHD	24	0
STAMBP	HGNC:16950	chr2	74056088	74100783				CHD			CHD	26	0
STAP1	HGNC:24133	chr4	68424445	68473055						AT	AT	12	0
STRA6	HGNC:30650	chr15	74471807	74502046				CHD	PHD		CHD,PHD	35	0
SURF1	HGNC:11474	chr9	136218613	136223363	CM						CM	NA	NA
SYNE1	HGNC:17089	chr6	152442822	152958497	CM						CM	237	5
SYNE2	HGNC:17084	chr14	64319722	64693167	CM						CM	28	2
SYNGAP1	HGNC:11497	chr6	33387842	33421466				CHD			CHD	213	0
TAB2	HGNC:17075	chr6	149539062	149732743	CM			CHD			CM,CHD	24	0
TACO1	HGNC:24316	chr17	61678254	61685725	CM						CM	5	0
TAFAZZIN	HGNC:11577	chrX	153639875	153650065	CM	CA					CM,CA	NA	NA
TANGO2	HGNC:25439	chr22	20004546	20054687		CA					CA	25	0
TBX1	HGNC:11592	chr22	19744226	19771116				CHD			CHD	50	2
TBX20	HGNC:11598	chr7	35242042	35293711	CM	CA		CHD			CM,CA,CHD	35	2
TBX3	HGNC:11602	chr12	115108060	115121980		CA					CA	32	2
TBX4	HGNC:11603	chr17	59529783	59562471					PHD		PHD	108	1
TBX5	HGNC:11604	chr12	114791716	114846247	CM	CA		CHD			CM,CA,CHD	163	1
TCAP	HGNC:11610	chr17	37821602	37822807	CM	CA					CM,CA	NA	NA
TECRL	HGNC:27365	chr4	65142016	65275178		CA					CA	8	0
TERT	HGNC:11730	chr5	1253282	1295183	CM					AT	CM,AT	216	16
TFAP2B	HGNC:11743	chr6	50786584	50815332				CHD			CHD	21	0
TFR2	HGNC:11762	chr7	100218043	100239175	CM						CM	57	0
TGDS	HGNC:20324	chr13	95226308	95248406				CHD			CHD	8	0
TGFB2	HGNC:11768	chr1	218518678	218617961			CTD				CTD	58	0
TGFB3	HGNC:11769	chr14	76424440	76449354	CM	CA	CTD				CM,CACTD	53	0
TGFBR1	HGNC:11772	chr9	101867395	101916474			CTD				CTD	123	4
TGFBR2	HGNC:11773	chr3	30647994	30735634			CTD				CTD	198	4
THSD4	HGNC:25835	chr15	71389233	72075722			CTD				CTD	7	0
TLL1	HGNC:11843	chr4	166794389	167025609				CHD			CHD	10	0
TMEM126B	HGNC:30883	chr11	85339617	85347584	CM						CM	4	0
TMEM43	HGNC:28472	chr3	14166552	14185180	CM	CA					CM,CA	46	0
TMEM70	HGNC:26050	chr8	74888430	74895018	CM	CA					CM,CA	27	0
TMEM94	HGNC:28983	chr17	73452716	73496533				CHD			CHD	NA	NA
TMPO	HGNC:11875	chr12	98909351	98944129	CM						CM	21	0
TNNC1	HGNC:11943	chr3	52485116	52488057	CM	CA					CM,CA	42	0
TNNI3	HGNC:11947	chr19	55663135	55669100	CM	CA					CM,CA	155	0
TNNI3K	HGNC:19661	chr1	74701071	75010112	CM	CA					CM,CA	7	0
TNNT2	HGNC:11949	chr1	201328142	201346808	CM	CA					CM,CA	200	3
TNXB	HGNC:11976	chr6	3479581	3547777			CTD				CTD	62	6
TOR1AIP1	HGNC:29456	chr1	179851420	179889211	CM						CM	14	0
TPM1	HGNC:12010	chr15	63334946	63364114	CM	CA					CM,CA	140	1
TRAF7	HGNC:20456	chr16	2205783	2228130				CHD			CHD	39	0
TRDN	HGNC:12261	chr6	123537484	123958095		CA					CA	23	0
TREX1	HGNC:12269	chr3	48507229	48509044						AT	AT	78	0
TRIM32	HGNC:16380	chr9	119449584	119463578	CM						CM	NA	NA
TRIM63	HGNC:16007	chr1	26377792	26394121	CM	CA					CM,CA	20	0
TRPM4	HGNC:17993	chr19	49661049	49715093		CA					CA	58	3
TRPM6	HGNC:17995	chr9	77337411	77502837				CHD			CHD	75	0
TSFM	HGNC:12367	chr12	58176570	58196639	CM	CA					CM,CA	NA	NA
TSPYL1	HGNC:12382	chr6	116596021	116601093		CA					CA	10	0
TTC12	HGNC:23700	chr11	113185305	113244019				CHD			CHD	6	0
TTC19	HGNC:26006	chr17	15903138	15932718	CM						CM	15	0
TTN	HGNC:12403	chr2	179390716	179672150	CM	CA					CM,CA	2181	29
TTR	HGNC:12405	chr18	29171840	29178784	CM	CA					CM,CA	200	3
TWIST1	HGNC:12428	chr7	19152670	19157259				CHD			CHD	168	0
TXNRD2	HGNC:18155	chr22	19863045	19929341	CM						CM	22	0
UBR1	HGNC:16808	chr15	43235095	43398236				CHD			CHD	83	0
UPF3B	HGNC:20439	chrX	118967985	118986926			CTD				CTD	29	0
UQCC2	HGNC:21237	chr6	33664541	33679477	CM						CM	2	0
UQCRB	HGNC:12582	chr8	97235175	97247773	CM						CM	2	0
VARS2	HGNC:21642	chr6	2176127	2188361	CM						CM	20	0
VCAN	HGNC:2464	chr5	82767563	82878121			CTD				CTD	26	3
VCL	HGNC:12665	chr10	75757874	75881121	CM	CA					CM,CA	99	2
VCP	HGNC:12666	chr9	35056061	35072622	CM						CM	81	1
VPS13A	HGNC:1908	chr9	79792450	80036453	CM						CM	141	1
WBP11	HGNC:16461	chr12	14937516	14956412				CHD			CHD	6	0
WDPCP	HGNC:28027	chr2	63346694	63815611				CHD			CHD	12	0
XK	HGNC:12811	chrX	37545044	37591383	CM						CM	35	0
XPNPEP3	HGNC:28052	chr22	41253152	41328819	CM						CM	3	0
ZBTB17	HGNC:12936	chr1	16268364	16302596				CHD			CHD	5	0
ZDHHC9	HGNC:18475	chrX	128937264	128977862			CTD				CTD	12	0
ZEB2	HGNC:14881	chr2	145141648	145277686				CHD			CHD	289	0
ZFPM2	HGNC:16700	chr8	106330666	106816767				CHD			CHD	51	0
ZHX3	HGNC:15935	chr20	39807095	39946371				CHD			CHD	10	1
ZIC3	HGNC:12874	chrX	136648286	136659850				CHD			CHD	41	0
ZMYM2	HGNC:12989	chr13	20531563	20663255				CHD			CHD	39	0
ZMYND10	HGNC:19412	chr3	50378543	50383163				CHD			CHD	24	0
ZNF469	HGNC:23216	chr16	88449367	88507161			CTD				CTD	91	0
ZNF699	HGNC:24750	chr19	9401816	9420514				CHD			CHD	NA	NA
AGPAT2	HGNC:325	chr9	139567595	139581909	CM						CM	60	NA
PARS2	HGNC:30563	chr1	55222571	55230196	CM						CM	11	NA
CACNA1D	HGNC:1391	chr3	53528638	53847760		CA					CA	39	1
MRPS22	HGNC:14508	chr3	139062836	139075982	CM						CM	12	NA
*DM disease-causing mutation, DM? Likely disease-causing, but with questionable pathogenicity, DP disease-associated polymorphism, DFP disease-associated polymorphism with supporting functional evidence, FP in vitro/laboratory or in vivo functional polymorphism
CA, cardiomyopathy; CA, cardiac arrhythmia; CHD, congenital heart disease; CTD, connective tissue disease; AT, arteriopathies; PHD, pulmonary heart disease

## Sheet: Supplemental Table S2
Supplemental Table S2. Biological processes associated with inherited cardiovascular disease genes
Analysis Type:	PANTHER Overrepresentation Test (Released 20221013)
Annotation Version and Release Date:	GO Ontology database DOI: 10.5281/zenodo.6799722 Released 2022-07-01
Analyzed List:	upload_1 (Homo sapiens)
Reference List:	Homo sapiens (all genes in database)
Test Type:	FISHER
Correction:	FDR
GO biological process complete	Homo sapiens - REFLIST (20589)	upload_1 (743)	upload_1 (expected)	upload_1 (over/under)	upload_1 (fold Enrichment)	upload_1 (raw P-value)	upload_1 (FDR)
striated muscle myosin thick filament assembly (GO:0071688)	3	3	0.11	+	27.71	0.000778	0.00913
nodal signaling pathway involved in determination of left/right asymmetry (GO:0038107)	3	3	0.11	+	27.71	0.000778	0.00912
sarcomerogenesis (GO:0048769)	3	3	0.11	+	27.71	0.000778	0.00912
membrane depolarization during atrial cardiac muscle cell action potential (GO:0098912)	3	3	0.11	+	27.71	0.000778	0.00911
Schwann cell migration (GO:0036135)	3	3	0.11	+	27.71	0.000778	0.0091
positive regulation of tight junction disassembly (GO:1905075)	3	3	0.11	+	27.71	0.000778	0.0091
regulation of tight junction disassembly (GO:1905073)	3	3	0.11	+	27.71	0.000778	0.00909
positive regulation of epithelial to mesenchymal transition involved in endocardial cushion formation (GO:1905007)	5	5	0.18	+	27.71	1.1e-05	0.000195
nodal signaling pathway involved in determination of lateral mesoderm left/right asymmetry (GO:1900164)	3	3	0.11	+	27.71	0.000778	0.00908
atrial cardiac muscle cell development (GO:0055014)	3	3	0.11	+	27.71	0.000778	0.00908
atrial cardiac muscle cell differentiation (GO:0055011)	3	3	0.11	+	27.71	0.000778	0.00907
negative regulation of intestinal absorption (GO:1904479)	3	3	0.11	+	27.71	0.000778	0.00906
bundle of His cell-Purkinje myocyte adhesion involved in cell communication (GO:0086073)	6	6	0.22	+	27.71	1.35e-06	2.81e-05
membrane depolarization during bundle of His cell action potential (GO:0086048)	3	3	0.11	+	27.71	0.000778	0.00906
membrane depolarization during Purkinje myocyte cell action potential (GO:0086047)	3	3	0.11	+	27.71	0.000778	0.00905
bundle of His cell action potential (GO:0086043)	5	5	0.18	+	27.71	1.1e-05	0.000195
Purkinje myocyte to ventricular cardiac muscle cell signaling (GO:0086029)	5	5	0.18	+	27.71	1.1e-05	0.000195
bundle of His cell to Purkinje myocyte signaling (GO:0086028)	5	5	0.18	+	27.71	1.1e-05	0.000195
Purkinje myocyte action potential (GO:0086017)	3	3	0.11	+	27.71	0.000778	0.00904
negative regulation of potassium ion export across plasma membrane (GO:1903765)	3	3	0.11	+	27.71	0.000778	0.00904
skeletal muscle myosin thick filament assembly (GO:0030241)	3	3	0.11	+	27.71	0.000778	0.00903
embryonic heart tube anterior/posterior pattern specification (GO:0035054)	3	3	0.11	+	27.71	0.000778	0.00902
regulation of cell proliferation involved in heart valve morphogenesis (GO:0003250)	3	3	0.11	+	27.71	0.000778	0.00902
right ventricular cardiac muscle tissue morphogenesis (GO:0003221)	3	3	0.11	+	27.71	0.000778	0.00901
very-low-density lipoprotein particle remodeling (GO:0034372)	9	9	0.32	+	27.71	2.64e-09	8.56e-08
chylomicron remodeling (GO:0034371)	3	3	0.11	+	27.71	0.000778	0.009
triglyceride-rich lipoprotein particle remodeling (GO:0034370)	10	10	0.36	+	27.71	3.33e-10	1.24e-08
regulation of muscle filament sliding (GO:0032971)	4	4	0.14	+	27.71	9.14e-05	0.00133
bundle of His cell to Purkinje myocyte communication (GO:0086069)	14	13	0.51	+	25.73	1.28e-12	6.5e-11
regulation of ventricular cardiac muscle cell action potential (GO:0098911)	12	11	0.43	+	25.4	7.85e-11	3.13e-09
positive regulation of cardiac epithelial to mesenchymal transition (GO:0062043)	9	8	0.32	+	24.63	3.84e-08	1.03e-06
determination of digestive tract left/right asymmetry (GO:0071907)	7	6	0.25	+	23.75	2.44e-06	4.89e-05
regulation of atrial cardiac muscle cell membrane repolarization (GO:0060372)	7	6	0.25	+	23.75	2.44e-06	4.88e-05
cardiac muscle cell-cardiac muscle cell adhesion (GO:0086042)	7	6	0.25	+	23.75	2.44e-06	4.88e-05
AV node cell to bundle of His cell signaling (GO:0086027)	7	6	0.25	+	23.75	2.44e-06	4.87e-05
AV node cell action potential (GO:0086016)	7	6	0.25	+	23.75	2.44e-06	4.86e-05
high-density lipoprotein particle clearance (GO:0034384)	7	6	0.25	+	23.75	2.44e-06	4.86e-05
determination of liver left/right asymmetry (GO:0071910)	6	5	0.22	+	23.09	1.96e-05	0.000329
positive regulation of cardioblast differentiation (GO:0051891)	6	5	0.22	+	23.09	1.96e-05	0.000328
elastic fiber assembly (GO:0048251)	12	10	0.43	+	23.09	1.1e-09	3.78e-08
regulation of epithelial to mesenchymal transition involved in endocardial cushion formation (GO:1905005)	6	5	0.22	+	23.09	1.96e-05	0.000328
regulation of very-low-density lipoprotein particle remodeling (GO:0010901)	6	5	0.22	+	23.09	1.96e-05	0.000328
Purkinje myocyte to ventricular cardiac muscle cell communication (GO:0086068)	6	5	0.22	+	23.09	1.96e-05	0.000327
ventricular cardiac muscle cell action potential (GO:0086005)	22	18	0.79	+	22.67	2.57e-16	2.05e-14
triglyceride-rich lipoprotein particle clearance (GO:0071830)	5	4	0.18	+	22.17	0.00016	0.00222
mesenchyme migration (GO:0090131)	5	4	0.18	+	22.17	0.00016	0.00222
determination of pancreatic left/right asymmetry (GO:0035469)	5	4	0.18	+	22.17	0.00016	0.00222
membrane depolarization during AV node cell action potential (GO:0086045)	5	4	0.18	+	22.17	0.00016	0.00222
regulation of cardiac epithelial to mesenchymal transition (GO:0062042)	10	8	0.36	+	22.17	6.7e-08	1.72e-06
embryonic heart tube left/right pattern formation (GO:0060971)	5	4	0.18	+	22.17	0.00016	0.00222
endocardial cushion fusion (GO:0003274)	5	4	0.18	+	22.17	0.00016	0.00221
chylomicron remnant clearance (GO:0034382)	5	4	0.18	+	22.17	0.00016	0.00221
atrial cardiac muscle cell to AV node cell signaling (GO:0086026)	14	11	0.51	+	21.77	2.43e-10	9.2e-09
atrial cardiac muscle cell action potential (GO:0086014)	14	11	0.51	+	21.77	2.43e-10	9.17e-09
cell-cell signaling involved in cardiac conduction (GO:0086019)	27	21	0.97	+	21.55	1.68e-18	1.65e-16
ventricular cardiac muscle cell membrane repolarization (GO:0099625)	13	10	0.47	+	21.32	1.88e-09	6.25e-08
membrane repolarization during ventricular cardiac muscle cell action potential (GO:0098915)	13	10	0.47	+	21.32	1.88e-09	6.24e-08
membrane depolarization during cardiac muscle cell action potential (GO:0086012)	17	13	0.61	+	21.19	6.94e-12	3.25e-10
aorta smooth muscle tissue morphogenesis (GO:0060414)	4	3	0.14	+	20.78	0.00133	0.0144
regulation of atrial cardiac muscle cell membrane depolarization (GO:0060371)	8	6	0.29	+	20.78	4.14e-06	7.93e-05
medulla oblongata development (GO:0021550)	4	3	0.14	+	20.78	0.00133	0.0144
desmosome assembly (GO:0002159)	4	3	0.14	+	20.78	0.00133	0.0143
negative regulation of calcium ion export across plasma membrane (GO:1905913)	4	3	0.14	+	20.78	0.00133	0.0143
regulation of calcium ion export across plasma membrane (GO:1905912)	4	3	0.14	+	20.78	0.00133	0.0143
positive regulation of amyloid fibril formation (GO:1905908)	4	3	0.14	+	20.78	0.00133	0.0143
negative regulation of cell proliferation involved in heart morphogenesis (GO:2000137)	4	3	0.14	+	20.78	0.00133	0.0143
regulation of atrial cardiac muscle cell action potential (GO:0098910)	4	3	0.14	+	20.78	0.00133	0.0143
regulation of Golgi inheritance (GO:0090170)	4	3	0.14	+	20.78	0.00133	0.0143
mitochondrial translational elongation (GO:0070125)	4	3	0.14	+	20.78	0.00133	0.0143
atrioventricular canal morphogenesis (GO:1905222)	4	3	0.14	+	20.78	0.00133	0.0143
sequestering of TGFbeta in extracellular matrix (GO:0035583)	4	3	0.14	+	20.78	0.00133	0.0143
regulation of membrane repolarization during cardiac muscle cell action potential (GO:1905031)	4	3	0.14	+	20.78	0.00133	0.0142
regulation of Schwann cell migration (GO:1900147)	4	3	0.14	+	20.78	0.00133	0.0142
myosin filament assembly (GO:0031034)	4	3	0.14	+	20.78	0.00133	0.0142
myosin filament organization (GO:0031033)	4	3	0.14	+	20.78	0.00133	0.0142
negative regulation of very-low-density lipoprotein particle remodeling (GO:0010903)	4	3	0.14	+	20.78	0.00133	0.0142
regulation of transepithelial transport (GO:0150111)	4	3	0.14	+	20.78	0.00133	0.0142
positive regulation of cholesterol esterification (GO:0010873)	4	3	0.14	+	20.78	0.00133	0.0142
regulation of voltage-gated potassium channel activity involved in ventricular cardiac muscle cell action potential repolarization (GO:1903760)	4	3	0.14	+	20.78	0.00133	0.0142
vasculogenesis involved in coronary vascular morphogenesis (GO:0060979)	4	3	0.14	+	20.78	0.00133	0.0142
His-Purkinje system cell differentiation (GO:0060932)	4	3	0.14	+	20.78	0.00133	0.0142
positive regulation of collagen fibril organization (GO:1904028)	4	3	0.14	+	20.78	0.00133	0.0141
cardiac right ventricle formation (GO:0003219)	4	3	0.14	+	20.78	0.00133	0.0141
ciliary body morphogenesis (GO:0061073)	4	3	0.14	+	20.78	0.00133	0.0141
atrioventricular node development (GO:0003162)	8	6	0.29	+	20.78	4.14e-06	7.92e-05
cardiac muscle cell action potential involved in contraction (GO:0086002)	38	28	1.37	+	20.42	8.88e-24	1.45e-21
atrial cardiac muscle cell to AV node cell communication (GO:0086066)	15	11	0.54	+	20.32	4.08e-10	1.49e-08
regulation of membrane repolarization during action potential (GO:0098903)	7	5	0.25	+	19.79	3.27e-05	0.000525
detection of muscle stretch (GO:0035995)	7	5	0.25	+	19.79	3.27e-05	0.000525
regulation of heart rate by cardiac conduction (GO:0086091)	42	30	1.52	+	19.79	4.22e-25	8.26e-23
SA node cell to atrial cardiac muscle cell signaling (GO:0086018)	7	5	0.25	+	19.79	3.27e-05	0.000524
SA node cell action potential (GO:0086015)	7	5	0.25	+	19.79	3.27e-05	0.000524
regulation of potassium ion export across plasma membrane (GO:1903764)	7	5	0.25	+	19.79	3.27e-05	0.000523
regulation of collagen fibril organization (GO:1904026)	7	5	0.25	+	19.79	3.27e-05	0.000523
foregut morphogenesis (GO:0007440)	10	7	0.36	+	19.4	8.67e-07	1.87e-05
cardiac muscle cell action potential (GO:0086001)	49	34	1.77	+	19.23	5.58e-28	1.37e-25
regulation of cardiac muscle cell membrane repolarization (GO:0099623)	26	18	0.94	+	19.18	2.05e-15	1.44e-13
atrioventricular canal development (GO:0036302)	13	9	0.47	+	19.18	2.38e-08	6.63e-07
cardiac right ventricle morphogenesis (GO:0003215)	19	13	0.69	+	18.96	1.89e-11	8.13e-10
regulation of ventricular cardiac muscle cell membrane repolarization (GO:0060307)	22	15	0.79	+	18.89	5.38e-13	2.88e-11
cardiac muscle cell contraction (GO:0086003)	44	30	1.59	+	18.89	1.13e-24	2.05e-22
cell communication involved in cardiac conduction (GO:0086065)	43	29	1.55	+	18.69	8.49e-24	1.4e-21
cardiac muscle contraction (GO:0060048)	76	51	2.74	+	18.6	6.99e-41	3.43e-38
phospholipid efflux (GO:0033700)	12	8	0.43	+	18.47	1.81e-07	4.37e-06
regulation of actin filament-based movement (GO:1903115)	39	26	1.41	+	18.47	2.23e-21	3.02e-19
regulation of ventricular cardiac muscle cell membrane depolarization (GO:0060373)	6	4	0.22	+	18.47	0.000259	0.00346
embryonic foregut morphogenesis (GO:0048617)	9	6	0.32	+	18.47	6.69e-06	0.000123
reverse cholesterol transport (GO:0043691)	18	12	0.65	+	18.47	1.42e-10	5.51e-09
endocardial cell differentiation (GO:0060956)	6	4	0.22	+	18.47	0.000259	0.00346
skeletal muscle thin filament assembly (GO:0030240)	6	4	0.22	+	18.47	0.000259	0.00346
cell adhesion involved in heart morphogenesis (GO:0061343)	6	4	0.22	+	18.47	0.000259	0.00346
cardiac endothelial cell differentiation (GO:0003348)	6	4	0.22	+	18.47	0.000259	0.00345
skeletal myofibril assembly (GO:0014866)	9	6	0.32	+	18.47	6.69e-06	0.000123
high-density lipoprotein particle assembly (GO:0034380)	12	8	0.43	+	18.47	1.81e-07	4.36e-06
outer dynein arm assembly (GO:0036158)	23	15	0.83	+	18.07	8.6e-13	4.5e-11
negative regulation of cholesterol transport (GO:0032375)	14	9	0.51	+	17.81	3.79e-08	1.02e-06
negative regulation of sterol transport (GO:0032372)	14	9	0.51	+	17.81	3.79e-08	1.02e-06
regulation of cardiac muscle cell contraction (GO:0086004)	33	21	1.19	+	17.63	3.21e-17	2.98e-15
regulation of cardiac muscle cell action potential (GO:0098901)	30	19	1.08	+	17.55	1.12e-15	8.34e-14
regulation of pro-B cell differentiation (GO:2000973)	8	5	0.29	+	17.32	5.16e-05	0.000789
regulation of cardioblast differentiation (GO:0051890)	8	5	0.29	+	17.32	5.16e-05	0.000788
regulation of Cdc42 protein signal transduction (GO:0032489)	8	5	0.29	+	17.32	5.16e-05	0.000787
regulation of cardiac muscle cell action potential involved in regulation of contraction (GO:0098909)	8	5	0.29	+	17.32	5.16e-05	0.000787
negative regulation of low-density lipoprotein particle clearance (GO:0010989)	8	5	0.29	+	17.32	5.16e-05	0.000786
outer ear morphogenesis (GO:0042473)	8	5	0.29	+	17.32	5.16e-05	0.000785
heart contraction (GO:0060047)	93	58	3.36	+	17.28	4.73e-45	3.53e-42
regulation of membrane repolarization (GO:0060306)	34	21	1.23	+	17.12	5.03e-17	4.51e-15
epithelial cilium movement involved in determination of left/right asymmetry (GO:0060287)	13	8	0.47	+	17.05	2.84e-07	6.56e-06
cardiac conduction (GO:0061337)	69	42	2.49	+	16.87	1.42e-32	4.94e-30
atrial septum morphogenesis (GO:0060413)	15	9	0.54	+	16.63	5.88e-08	1.52e-06
inhibition of neuroepithelial cell differentiation (GO:0002085)	5	3	0.18	+	16.63	0.00207	0.0209
atrial cardiac muscle cell membrane repolarization (GO:0099624)	5	3	0.18	+	16.63	0.00207	0.0209
cardiac muscle cell membrane repolarization (GO:0099622)	20	12	0.72	+	16.63	3.47e-10	1.29e-08
membrane repolarization during atrial cardiac muscle cell action potential (GO:0098914)	5	3	0.18	+	16.63	0.00207	0.0209
positive regulation of cyclic-nucleotide phosphodiesterase activity (GO:0051343)	5	3	0.18	+	16.63	0.00207	0.0209
protein import (GO:0017038)	5	3	0.18	+	16.63	0.00207	0.0208
AV node cell to bundle of His cell communication (GO:0086067)	10	6	0.36	+	16.63	1.04e-05	0.000185
membrane depolarization during SA node cell action potential (GO:0086046)	5	3	0.18	+	16.63	0.00207	0.0208
membrane repolarization during cardiac muscle cell action potential (GO:0086013)	20	12	0.72	+	16.63	3.47e-10	1.29e-08
regulation of intestinal cholesterol absorption (GO:0030300)	10	6	0.36	+	16.63	1.04e-05	0.000185
atrial septum primum morphogenesis (GO:0003289)	5	3	0.18	+	16.63	0.00207	0.0208
septum primum development (GO:0003284)	5	3	0.18	+	16.63	0.00207	0.0208
apoptotic process involved in heart morphogenesis (GO:0003278)	5	3	0.18	+	16.63	0.00207	0.0208
ductus arteriosus closure (GO:0097070)	5	3	0.18	+	16.63	0.00207	0.0208
response to thyroxine (GO:0097068)	5	3	0.18	+	16.63	0.00207	0.0208
inner dynein arm assembly (GO:0036159)	17	10	0.61	+	16.3	1.22e-08	3.55e-07
cardiac neural crest cell development involved in heart development (GO:0061308)	12	7	0.43	+	16.16	2.11e-06	4.28e-05
cardiac neural crest cell differentiation involved in heart development (GO:0061307)	12	7	0.43	+	16.16	2.11e-06	4.28e-05
regulation of endodermal cell differentiation (GO:1903224)	7	4	0.25	+	15.83	0.000396	0.00507
trachea formation (GO:0060440)	7	4	0.25	+	15.83	0.000396	0.00507
SMAD protein complex assembly (GO:0007183)	7	4	0.25	+	15.83	0.000396	0.00506
semicircular canal morphogenesis (GO:0048752)	7	4	0.25	+	15.83	0.000396	0.00506
regulation of cytochrome-c oxidase activity (GO:1904959)	7	4	0.25	+	15.83	0.000396	0.00505
positive regulation of cholesterol storage (GO:0010886)	7	4	0.25	+	15.83	0.000396	0.00505
heparan sulfate proteoglycan catabolic process (GO:0030200)	7	4	0.25	+	15.83	0.000396	0.00505
cardiac neural crest cell migration involved in outflow tract morphogenesis (GO:0003253)	7	4	0.25	+	15.83	0.000396	0.00504
ventricular trabecula myocardium morphogenesis (GO:0003222)	14	8	0.51	+	15.83	4.32e-07	9.83e-06
His-Purkinje system development (GO:0003164)	7	4	0.25	+	15.83	0.000396	0.00504
heart process (GO:0003015)	109	62	3.93	+	15.76	2.63e-46	2.29e-43
ventricular cardiac muscle tissue morphogenesis (GO:0055010)	46	26	1.66	+	15.66	4.88e-20	5.75e-18
high-density lipoprotein particle remodeling (GO:0034375)	16	9	0.58	+	15.59	8.9e-08	2.24e-06
cardiac muscle tissue morphogenesis (GO:0055008)+A171:A182	59	33	2.13	+	15.5	5.66e-25	1.1e-22
positive regulation of ryanodine-sensitive calcium-release channel activity (GO:0060316)	9	5	0.32	+	15.39	7.79e-05	0.00115
positive regulation of lipoprotein lipase activity (GO:0051006)	9	5	0.32	+	15.39	7.79e-05	0.00115
cardiac myofibril assembly (GO:0055003)	18	10	0.65	+	15.39	1.84e-08	5.22e-07
SA node cell to atrial cardiac muscle cell communication (GO:0086070)	9	5	0.32	+	15.39	7.79e-05	0.00115
positive regulation of triglyceride catabolic process (GO:0010898)	9	5	0.32	+	15.39	7.79e-05	0.00115
cardiac neural crest cell development involved in outflow tract morphogenesis (GO:0061309)	9	5	0.32	+	15.39	7.79e-05	0.00115
proteoglycan catabolic process (GO:0030167)	9	5	0.32	+	15.39	7.79e-05	0.00115
sarcomere organization (GO:0045214)	38	21	1.37	+	15.31	2.72e-16	2.13e-14
negative regulation of ryanodine-sensitive calcium-release channel activity (GO:0060315)	11	6	0.4	+	15.11	1.56e-05	0.000267
regulation of cell communication by electrical coupling involved in cardiac conduction (GO:1901844)	11	6	0.4	+	15.11	1.56e-05	0.000267
regulation of intestinal lipid absorption (GO:1904729)	11	6	0.4	+	15.11	1.56e-05	0.000267
negative regulation of lipoprotein particle clearance (GO:0010985)	11	6	0.4	+	15.11	1.56e-05	0.000266
membrane repolarization during action potential (GO:0086011)	22	12	0.79	+	15.11	7.91e-10	2.78e-08
ventricular cardiac muscle tissue development (GO:0003229)	55	30	1.98	+	15.11	1.4e-22	2.15e-20
regulation of intestinal absorption (GO:1904478)	13	7	0.47	+	14.92	3.15e-06	6.19e-05
cardiac chamber formation (GO:0003207)	13	7	0.47	+	14.92	3.15e-06	6.18e-05
membrane depolarization during action potential (GO:0086010)	30	16	1.08	+	14.78	1.5e-12	7.49e-11
pulmonary valve morphogenesis (GO:0003184)	17	9	0.61	+	14.67	1.32e-07	3.22e-06
muscle tissue morphogenesis (GO:0060415)	70	37	2.53	+	14.65	3.49e-27	8.43e-25
pericardium development (GO:0060039)	19	10	0.69	+	14.58	2.72e-08	7.52e-07
regulation of cardiac muscle contraction by regulation of the release of sequestered calcium ion (GO:0010881)	21	11	0.76	+	14.52	5.62e-09	1.73e-07
outflow tract septum morphogenesis (GO:0003148)	25	13	0.9	+	14.41	2.42e-10	9.2e-09
activin receptor signaling pathway (GO:0032924)	29	15	1.05	+	14.33	1.05e-11	4.75e-10
cardiac atrium morphogenesis (GO:0003209)	29	15	1.05	+	14.33	1.05e-11	4.74e-10
plasma lipoprotein particle remodeling (GO:0034369)	29	15	1.05	+	14.33	1.05e-11	4.73e-10
protein-lipid complex remodeling (GO:0034368)	29	15	1.05	+	14.33	1.05e-11	4.71e-10
actin-mediated cell contraction (GO:0070252)	68	35	2.45	+	14.26	1.75e-25	3.57e-23
regulation of heart rate by chemical signal (GO:0003062)	6	3	0.22	+	13.86	0.00302	0.0288
negative regulation of lens fiber cell differentiation (GO:1902747)	6	3	0.22	+	13.86	0.00302	0.0287
establishment of meiotic sister chromatid cohesion (GO:0034089)	6	3	0.22	+	13.86	0.00302	0.0287
transdifferentiation (GO:0060290)	6	3	0.22	+	13.86	0.00302	0.0287
metanephric loop of Henle development (GO:0072236)	6	3	0.22	+	13.86	0.00302	0.0287
endodermal cell fate specification (GO:0001714)	6	3	0.22	+	13.86	0.00302	0.0287
regulation of low-density lipoprotein particle receptor catabolic process (GO:0032803)	6	3	0.22	+	13.86	0.00302	0.0287
nodal signaling pathway (GO:0038092)	12	6	0.43	+	13.86	2.27e-05	0.000375
mesenchymal cell development (GO:0014031)	6	3	0.22	+	13.86	0.00302	0.0286
negative regulation of cholesterol efflux (GO:0090370)	6	3	0.22	+	13.86	0.00302	0.0286
axonemal dynein complex assembly (GO:0070286)	40	20	1.44	+	13.86	6.07e-15	4.09e-13
negative regulation of glial cell migration (GO:1903976)	6	3	0.22	+	13.86	0.00302	0.0286
membrane repolarization (GO:0086009)	26	13	0.94	+	13.86	3.52e-10	1.3e-08
response to L-phenylalanine derivative (GO:1904386)	6	3	0.22	+	13.86	0.00302	0.0286
regulation of cholesterol esterification (GO:0010872)	6	3	0.22	+	13.86	0.00302	0.0286
muscle cell cellular homeostasis (GO:0046716)	26	13	0.94	+	13.86	3.52e-10	1.3e-08
dermatan sulfate metabolic process (GO:0030205)	6	3	0.22	+	13.86	0.00302	0.0285
positive regulation of triglyceride lipase activity (GO:0061365)	10	5	0.36	+	13.86	0.000114	0.00162
desmosome organization (GO:0002934)	10	5	0.36	+	13.86	0.000114	0.00162
commitment of neuronal cell to specific neuron type in forebrain (GO:0021902)	6	3	0.22	+	13.86	0.00302	0.0285
cardiac ventricle formation (GO:0003211)	10	5	0.36	+	13.86	0.000114	0.00162
mitral valve morphogenesis (GO:0003183)	10	5	0.36	+	13.86	0.000114	0.00161
tricuspid valve development (GO:0003175)	6	3	0.22	+	13.86	0.00302	0.0285
bundle of His development (GO:0003166)	6	3	0.22	+	13.86	0.00302	0.0285
determination of left/right asymmetry in lateral mesoderm (GO:0003140)	6	3	0.22	+	13.86	0.00302	0.0285
positive regulation of CoA-transferase activity (GO:1905920)	8	4	0.29	+	13.86	0.000578	0.00706
regulation of CoA-transferase activity (GO:1905918)	8	4	0.29	+	13.86	0.000578	0.00705
negative regulation of nitric-oxide synthase activity (GO:0051001)	8	4	0.29	+	13.86	0.000578	0.00705
regulation of electron transfer activity (GO:1904732)	8	4	0.29	+	13.86	0.000578	0.00704
potassium ion export across plasma membrane (GO:0097623)	16	8	0.58	+	13.86	9.35e-07	2e-05
cardiac muscle cell fate commitment (GO:0060923)	8	4	0.29	+	13.86	0.000578	0.00703
venous blood vessel development (GO:0060841)	16	8	0.58	+	13.86	9.35e-07	2e-05
lymphatic endothelial cell differentiation (GO:0060836)	8	4	0.29	+	13.86	0.000578	0.00703
pericardium morphogenesis (GO:0003344)	8	4	0.29	+	13.86	0.000578	0.00702
striated muscle contraction (GO:0006941)	109	53	3.93	+	13.47	4.92e-37	2.2e-34
cardiac ventricle morphogenesis (GO:0003208)	70	34	2.53	+	13.46	3.71e-24	6.32e-22
protein-containing complex remodeling (GO:0034367)	31	15	1.12	+	13.41	2.19e-11	9.43e-10
regulation of heart rate (GO:0002027)	104	50	3.75	+	13.32	8.25e-35	3.4e-32
muscle organ morphogenesis (GO:0048644)	77	37	2.78	+	13.32	4.75e-26	1.01e-23
plasma lipoprotein particle assembly (GO:0034377)	23	11	0.83	+	13.25	1.17e-08	3.45e-07
pulmonary valve development (GO:0003177)	21	10	0.76	+	13.2	5.65e-08	1.46e-06
endocardial cushion development (GO:0003197)	47	22	1.7	+	12.97	7.76e-16	5.85e-14
myofibril assembly (GO:0030239)	62	29	2.24	+	12.96	1.92e-20	2.45e-18
NADH dehydrogenase complex assembly (GO:0010257)	60	28	2.17	+	12.93	9.21e-20	1.07e-17
mitochondrial respiratory chain complex I assembly (GO:0032981)	60	28	2.17	+	12.93	9.21e-20	1.06e-17
positive regulation of sequestering of calcium ion (GO:0051284)	15	7	0.54	+	12.93	6.52e-06	0.000121
regulation of low-density lipoprotein particle clearance (GO:0010988)	15	7	0.54	+	12.93	6.52e-06	0.000121
cell communication by electrical coupling involved in cardiac conduction (GO:0086064)	15	7	0.54	+	12.93	6.52e-06	0.00012
cardiac left ventricle morphogenesis (GO:0003214)	15	7	0.54	+	12.93	6.52e-06	0.00012
cardiac muscle cell development (GO:0055013)	58	27	2.09	+	12.9	4.41e-19	4.58e-17
semi-lunar valve development (GO:1905314)	41	19	1.48	+	12.84	8.45e-14	5.02e-12
regulation of high voltage-gated calcium channel activity (GO:1901841)	13	6	0.47	+	12.79	3.22e-05	0.00052
negative regulation of release of sequestered calcium ion into cytosol (GO:0051280)	13	6	0.47	+	12.79	3.22e-05	0.00052
regulation of cardiac muscle contraction by calcium ion signaling (GO:0010882)	26	12	0.94	+	12.79	3.44e-09	1.1e-07
adult heart development (GO:0007512)	13	6	0.47	+	12.79	3.22e-05	0.000519
striated muscle cell development (GO:0055002)	63	29	2.27	+	12.76	2.72e-20	3.38e-18
plasma lipoprotein particle clearance (GO:0034381)	24	11	0.87	+	12.7	1.65e-08	4.76e-07
atrioventricular valve morphogenesis (GO:0003181)	24	11	0.87	+	12.7	1.65e-08	4.75e-07
midgut development (GO:0007494)	11	5	0.4	+	12.6	0.00016	0.00222
regulation of timing of cell differentiation (GO:0048505)	11	5	0.4	+	12.6	0.00016	0.00221
atrial cardiac muscle tissue development (GO:0003228)	22	10	0.79	+	12.6	7.96e-08	2.01e-06
mitral valve development (GO:0003174)	11	5	0.4	+	12.6	0.00016	0.00221
cardiac cell development (GO:0055006)	64	29	2.31	+	12.56	3.82e-20	4.54e-18
regulation of release of sequestered calcium ion into cytosol by sarcoplasmic reticulum (GO:0010880)	29	13	1.05	+	12.42	1e-09	3.49e-08
mesonephric duct development (GO:0072177)	9	4	0.32	+	12.32	0.000812	0.00935
regulation of transforming growth factor beta2 production (GO:0032909)	9	4	0.32	+	12.32	0.000812	0.00934
cholesterol efflux (GO:0033344)	27	12	0.97	+	12.32	4.81e-09	1.51e-07
T-tubule organization (GO:0033292)	9	4	0.32	+	12.32	0.000812	0.00933
cellular response to iron ion (GO:0071281)	9	4	0.32	+	12.32	0.000812	0.00932
regulation of peptidyl-cysteine S-nitrosylation (GO:2000169)	9	4	0.32	+	12.32	0.000812	0.00932
dermatan sulfate proteoglycan metabolic process (GO:0050655)	9	4	0.32	+	12.32	0.000812	0.00931
coronary artery morphogenesis (GO:0060982)	9	4	0.32	+	12.32	0.000812	0.0093
coronary vasculature morphogenesis (GO:0060977)	18	8	0.65	+	12.32	1.87e-06	3.82e-05
cardiac pacemaker cell development (GO:0060926)	9	4	0.32	+	12.32	0.000812	0.0093
semicircular canal development (GO:0060872)	9	4	0.32	+	12.32	0.000812	0.00929
response to denervation involved in regulation of muscle adaptation (GO:0014894)	9	4	0.32	+	12.32	0.000812	0.00928
response to muscle inactivity involved in regulation of muscle adaptation (GO:0014877)	9	4	0.32	+	12.32	0.000812	0.00928
atrioventricular valve development (GO:0003171)	27	12	0.97	+	12.32	4.81e-09	1.5e-07
multicellular organismal iron ion homeostasis (GO:0060586)	9	4	0.32	+	12.32	0.000812	0.00927
regulation of cell communication by electrical coupling (GO:0010649)	16	7	0.58	+	12.12	9.1e-06	0.000163
low-density lipoprotein particle remodeling (GO:0034374)	16	7	0.58	+	12.12	9.1e-06	0.000163
aortic valve morphogenesis (GO:0003180)	32	14	1.15	+	12.12	2.92e-10	1.1e-08
cytochrome complex assembly (GO:0017004)	39	17	1.41	+	12.08	3.75e-12	1.78e-10
atrial septum development (GO:0003283)	23	10	0.83	+	12.05	1.11e-07	2.73e-06
regulation of cardiac muscle contraction (GO:0055117)	76	33	2.74	+	12.03	2.76e-22	4.13e-20
respiratory chain complex IV assembly (GO:0008535)	30	13	1.08	+	12.01	1.39e-09	4.75e-08
cardiac atrium development (GO:0003230)	37	16	1.34	+	11.98	1.78e-11	7.72e-10
aortic valve development (GO:0003176)	37	16	1.34	+	11.98	1.78e-11	7.7e-10
plasma lipoprotein particle organization (GO:0071827)	42	18	1.52	+	11.88	1.09e-12	5.62e-11
regulation of lipoprotein particle clearance (GO:0010984)	21	9	0.76	+	11.88	5.33e-07	1.19e-05
negative regulation of cardiac muscle hypertrophy in response to stress (GO:1903243)	7	3	0.25	+	11.88	0.0042	0.0386
maintenance of protein location in extracellular region (GO:0071694)	7	3	0.25	+	11.88	0.0042	0.0385
proximal tubule development (GO:0072014)	7	3	0.25	+	11.88	0.0042	0.0385
parathyroid gland development (GO:0060017)	7	3	0.25	+	11.88	0.0042	0.0385
formation of anatomical boundary (GO:0048859)	7	3	0.25	+	11.88	0.0042	0.0385
regulation of SA node cell action potential (GO:0098907)	7	3	0.25	+	11.88	0.0042	0.0385
cholesterol import (GO:0070508)	7	3	0.25	+	11.88	0.0042	0.0384
regulation of core promoter binding (GO:1904796)	7	3	0.25	+	11.88	0.0042	0.0384
regulation of triglyceride catabolic process (GO:0010896)	14	6	0.51	+	11.88	4.46e-05	0.000694
negative regulation of voltage-gated potassium channel activity (GO:1903817)	14	6	0.51	+	11.88	4.46e-05	0.000693
regulation of iron ion transport (GO:0034756)	7	3	0.25	+	11.88	0.0042	0.0384
cardiac cell fate commitment (GO:0060911)	14	6	0.51	+	11.88	4.46e-05	0.000693
response to laminar fluid shear stress (GO:0034616)	14	6	0.51	+	11.88	4.46e-05	0.000692
negative regulation of cardiac muscle adaptation (GO:0010616)	7	3	0.25	+	11.88	0.0042	0.0384
pulmonary artery morphogenesis (GO:0061156)	7	3	0.25	+	11.88	0.0042	0.0383
regulation of phospholipid catabolic process (GO:0060696)	7	3	0.25	+	11.88	0.0042	0.0383
forebrain neuron fate commitment (GO:0021877)	7	3	0.25	+	11.88	0.0042	0.0383
protein-lipid complex assembly (GO:0065005)	26	11	0.94	+	11.72	3.18e-08	8.68e-07
regulation of the force of heart contraction (GO:0002026)	26	11	0.94	+	11.72	3.18e-08	8.67e-07
triglyceride homeostasis (GO:0070328)	38	16	1.37	+	11.67	2.45e-11	1.05e-09
acylglycerol homeostasis (GO:0055090)	38	16	1.37	+	11.67	2.45e-11	1.05e-09
cardiac conduction system development (GO:0003161)	38	16	1.37	+	11.67	2.45e-11	1.04e-09
regulation of action potential (GO:0098900)	57	24	2.06	+	11.67	2.5e-16	2.01e-14
heart valve morphogenesis (GO:0003179)	55	23	1.98	+	11.59	1.18e-15	8.74e-14
artery morphogenesis (GO:0048844)	67	28	2.42	+	11.58	9.29e-19	9.28e-17
cardiac muscle tissue development (GO:0048738)	182	76	6.57	+	11.57	4.83e-49	4.74e-46
distal tubule development (GO:0072017)	12	5	0.43	+	11.55	0.000221	0.00299
negative regulation of delayed rectifier potassium channel activity (GO:1902260)	12	5	0.43	+	11.55	0.000221	0.00298
regulation of development, heterochronic (GO:0040034)	12	5	0.43	+	11.55	0.000221	0.00298
regulation of lymphoid progenitor cell differentiation (GO:1905456)	12	5	0.43	+	11.55	0.000221	0.00298
left/right pattern formation (GO:0060972)	24	10	0.87	+	11.55	1.52e-07	3.68e-06
sinoatrial node development (GO:0003163)	12	5	0.43	+	11.55	0.000221	0.00298
mitochondrial respiratory chain complex assembly (GO:0033108)	99	41	3.57	+	11.48	9.44e-27	2.18e-24
cell migration involved in heart development (GO:0060973)	17	7	0.61	+	11.41	1.25e-05	0.000217
regulation of striated muscle contraction (GO:0006942)	95	39	3.43	+	11.38	2.15e-25	4.27e-23
smooth muscle tissue development (GO:0048745)	22	9	0.79	+	11.34	7.28e-07	1.59e-05
negative regulation of potassium ion transmembrane transporter activity (GO:1901017)	22	9	0.79	+	11.34	7.28e-07	1.59e-05
regulation of ryanodine-sensitive calcium-release channel activity (GO:0060314)	27	11	0.97	+	11.29	4.33e-08	1.15e-06
mesenchyme morphogenesis (GO:0072132)	54	22	1.95	+	11.29	7.62e-15	5.08e-13
striated muscle tissue development (GO:0014706)	188	76	6.78	+	11.2	3.14e-48	2.89e-45
triglyceride catabolic process (GO:0019433)	20	8	0.72	+	11.08	3.49e-06	6.8e-05
mitochondrial cytochrome c oxidase assembly (GO:0033617)	25	10	0.9	+	11.08	2.06e-07	4.91e-06
pathway-restricted SMAD protein phosphorylation (GO:0060389)	15	6	0.54	+	11.08	6.06e-05	0.000912
cardiac muscle cell proliferation (GO:0060038)	25	10	0.9	+	11.08	2.06e-07	4.9e-06
left/right axis specification (GO:0070986)	15	6	0.54	+	11.08	6.06e-05	0.000911
aorta morphogenesis (GO:0035909)	30	12	1.08	+	11.08	1.24e-08	3.59e-07
respiratory chain complex III assembly (GO:0017062)	10	4	0.36	+	11.08	0.00111	0.0122
ventricular cardiac muscle cell development (GO:0055015)	10	4	0.36	+	11.08	0.00111	0.0122
cardiac pacemaker cell differentiation (GO:0060920)	10	4	0.36	+	11.08	0.00111	0.0122
cell communication by electrical coupling (GO:0010644)	20	8	0.72	+	11.08	3.49e-06	6.79e-05
mitochondrial respiratory chain complex III assembly (GO:0034551)	10	4	0.36	+	11.08	0.00111	0.0122
response to stimulus involved in regulation of muscle adaptation (GO:0014874)	15	6	0.54	+	11.08	6.06e-05	0.00091
response to muscle inactivity (GO:0014870)	10	4	0.36	+	11.08	0.00111	0.0122
regulation of secondary heart field cardioblast proliferation (GO:0003266)	10	4	0.36	+	11.08	0.00111	0.0122
outflow tract morphogenesis (GO:0003151)	75	30	2.71	+	11.08	1.42e-19	1.59e-17
protein-lipid complex subunit organization (GO:0071825)	45	18	1.62	+	11.08	2.77e-12	1.35e-10
mitochondrial electron transport, NADH to ubiquinone (GO:0006120)	46	18	1.66	+	10.84	3.72e-12	1.78e-10
determination of heart left/right asymmetry (GO:0061371)	69	27	2.49	+	10.84	1.48e-17	1.43e-15
embryonic heart tube morphogenesis (GO:0003143)	69	27	2.49	+	10.84	1.48e-17	1.42e-15
regulation of lipoprotein lipase activity (GO:0051004)	18	7	0.65	+	10.78	1.68e-05	0.000285
regulation of plasma lipoprotein particle levels (GO:0097006)	54	21	1.95	+	10.78	6.52e-14	3.93e-12
cardiac chamber morphogenesis (GO:0003206)	124	48	4.47	+	10.73	4.64e-30	1.3e-27
actin-myosin filament sliding (GO:0033275)	13	5	0.47	+	10.66	0.000297	0.00392
negative regulation of potassium ion transmembrane transport (GO:1901380)	26	10	0.94	+	10.66	2.77e-07	6.42e-06
response to muscle stretch (GO:0035994)	26	10	0.94	+	10.66	2.77e-07	6.42e-06
lateral mesoderm development (GO:0048368)	13	5	0.47	+	10.66	0.000297	0.00392
magnesium ion homeostasis (GO:0010960)	13	5	0.47	+	10.66	0.000297	0.00392
multicellular organismal signaling (GO:0035637)	125	48	4.51	+	10.64	6.21e-30	1.68e-27
heart looping (GO:0001947)	63	24	2.27	+	10.56	1.52e-15	1.12e-13
action potential (GO:0001508)	100	38	3.61	+	10.53	8.25e-24	1.38e-21
endocardial cushion morphogenesis (GO:0003203)	37	14	1.34	+	10.49	1.34e-09	4.58e-08
actin filament-based movement (GO:0030048)	98	37	3.54	+	10.46	3.88e-23	6.02e-21
regulation of lens fiber cell differentiation (GO:1902746)	8	3	0.29	+	10.39	0.00563	0.0498
mitochondrial proton-transporting ATP synthase complex assembly (GO:0033615)	8	3	0.29	+	10.39	0.00563	0.0497
olfactory nerve development (GO:0021553)	8	3	0.29	+	10.39	0.00563	0.0497
positive regulation of receptor catabolic process (GO:2000646)	8	3	0.29	+	10.39	0.00563	0.0497
positive regulation of activin receptor signaling pathway (GO:0032927)	8	3	0.29	+	10.39	0.00563	0.0496
negative regulation of glycogen metabolic process (GO:0070874)	8	3	0.29	+	10.39	0.00563	0.0496
response to nitrosative stress (GO:0051409)	8	3	0.29	+	10.39	0.00563	0.0496
maintenance of postsynaptic specialization structure (GO:0098880)	8	3	0.29	+	10.39	0.00563	0.0496
dorsal aorta morphogenesis (GO:0035912)	8	3	0.29	+	10.39	0.00563	0.0495
dermatan sulfate proteoglycan biosynthetic process (GO:0050651)	8	3	0.29	+	10.39	0.00563	0.0495
proton-transporting ATP synthase complex assembly (GO:0043461)	8	3	0.29	+	10.39	0.00563	0.0495
kidney vasculature morphogenesis (GO:0061439)	8	3	0.29	+	10.39	0.00563	0.0494
renal system vasculature morphogenesis (GO:0061438)	8	3	0.29	+	10.39	0.00563	0.0494
negative regulation of Schwann cell proliferation (GO:0010626)	8	3	0.29	+	10.39	0.00563	0.0494
cellular response to aldosterone (GO:1904045)	8	3	0.29	+	10.39	0.00563	0.0494
brainstem development (GO:0003360)	8	3	0.29	+	10.39	0.00563	0.0493
regulation of skeletal muscle contraction (GO:0014819)	16	6	0.58	+	10.39	8.09e-05	0.00119
release of sequestered calcium ion into cytosol by sarcoplasmic reticulum (GO:0014808)	8	3	0.29	+	10.39	0.00563	0.0493
ventricular compact myocardium morphogenesis (GO:0003223)	8	3	0.29	+	10.39	0.00563	0.0493
atrioventricular valve formation (GO:0003190)	8	3	0.29	+	10.39	0.00563	0.0493
determination of left/right symmetry (GO:0007368)	131	49	4.73	+	10.37	4.13e-30	1.18e-27
embryonic heart tube development (GO:0035050)	83	31	3	+	10.35	1.74e-19	1.93e-17
adrenal gland development (GO:0030325)	27	10	0.97	+	10.26	3.67e-07	8.41e-06
cardiac muscle cell differentiation (GO:0055007)	84	31	3.03	+	10.23	2.31e-19	2.5e-17
positive regulation of SMAD protein signal transduction (GO:0060391)	19	7	0.69	+	10.21	2.23e-05	0.000369
regulation of cell proliferation involved in heart morphogenesis (GO:2000136)	19	7	0.69	+	10.21	2.23e-05	0.000369
cardiocyte differentiation (GO:0035051)	114	42	4.11	+	10.21	9.25e-26	1.91e-23
negative regulation of lipid transport (GO:0032369)	30	11	1.08	+	10.16	1.03e-07	2.57e-06
determination of bilateral symmetry (GO:0009855)	137	50	4.94	+	10.11	2.68e-30	8.1e-28
trachea morphogenesis (GO:0060439)	11	4	0.4	+	10.08	0.00147	0.0155
fatty acid beta-oxidation using acyl-CoA dehydrogenase (GO:0033539)	11	4	0.4	+	10.08	0.00147	0.0155
Bergmann glial cell differentiation (GO:0060020)	11	4	0.4	+	10.08	0.00147	0.0154
cellular response to caffeine (GO:0071313)	11	4	0.4	+	10.08	0.00147	0.0154
neuron projection maintenance (GO:1990535)	11	4	0.4	+	10.08	0.00147	0.0154
positive regulation of potassium ion transmembrane transport (GO:1901381)	44	16	1.59	+	10.08	1.43e-10	5.54e-09
paraxial mesoderm morphogenesis (GO:0048340)	11	4	0.4	+	10.08	0.00147	0.0154
intestinal cholesterol absorption (GO:0030299)	11	4	0.4	+	10.08	0.00147	0.0154
Notch signaling involved in heart development (GO:0061314)	11	4	0.4	+	10.08	0.00147	0.0154
muscle filament sliding (GO:0030049)	11	4	0.4	+	10.08	0.00147	0.0154
regulation of cardioblast proliferation (GO:0003264)	11	4	0.4	+	10.08	0.00147	0.0154
specification of symmetry (GO:0009799)	138	50	4.98	+	10.04	3.54e-30	1.05e-27
artery development (GO:0060840)	95	34	3.43	+	9.92	9.12e-21	1.19e-18
heart morphogenesis (GO:0003007)	249	89	8.99	+	9.9	7.65e-53	1.09e-49
cardiac septum morphogenesis (GO:0060411)	70	25	2.53	+	9.9	1.32e-15	9.74e-14
detection of calcium ion (GO:0005513)	14	5	0.51	+	9.9	0.000391	0.00504
intestinal lipid absorption (GO:0098856)	14	5	0.51	+	9.9	0.000391	0.00504
nose development (GO:0043584)	14	5	0.51	+	9.9	0.000391	0.00503
cardiac muscle hypertrophy in response to stress (GO:0014898)	14	5	0.51	+	9.9	0.000391	0.00503
cardiac muscle adaptation (GO:0014887)	14	5	0.51	+	9.9	0.000391	0.00502
muscle hypertrophy in response to stress (GO:0003299)	14	5	0.51	+	9.9	0.000391	0.00502
low-density lipoprotein particle clearance (GO:0034383)	14	5	0.51	+	9.9	0.000391	0.00502
heart valve development (GO:0003170)	65	23	2.35	+	9.81	2.15e-14	1.36e-12
positive regulation of potassium ion transport (GO:0043268)	51	18	1.84	+	9.78	1.51e-11	6.61e-10
muscle cell fate commitment (GO:0042693)	17	6	0.61	+	9.78	0.000106	0.00152
regulation of cholesterol storage (GO:0010885)	17	6	0.61	+	9.78	0.000106	0.00152
protein O-linked mannosylation (GO:0035269)	17	6	0.61	+	9.78	0.000106	0.00152
cardiac ventricle development (GO:0003231)	126	44	4.55	+	9.68	3.74e-26	8.16e-24
regulation of heart contraction (GO:0008016)	202	70	7.29	+	9.6	6.97e-41	3.52e-38
secondary palate development (GO:0062009)	26	9	0.94	+	9.59	2.25e-06	4.53e-05
membrane depolarization (GO:0051899)	55	19	1.98	+	9.57	5.6e-12	2.63e-10
positive regulation of potassium ion transmembrane transporter activity (GO:1901018)	29	10	1.05	+	9.56	6.29e-07	1.4e-05
proton motive force-driven mitochondrial ATP synthesis (GO:0042776)	64	22	2.31	+	9.53	1.28e-13	7.42e-12
blood vessel remodeling (GO:0001974)	35	12	1.26	+	9.5	4.97e-08	1.3e-06
extracellular matrix assembly (GO:0085029)	35	12	1.26	+	9.5	4.97e-08	1.3e-06
establishment of sister chromatid cohesion (GO:0034085)	12	4	0.43	+	9.24	0.0019	0.0194
regulation of receptor catabolic process (GO:2000644)	12	4	0.43	+	9.24	0.0019	0.0194
loop of Henle development (GO:0072070)	12	4	0.43	+	9.24	0.0019	0.0194
negative regulation of monooxygenase activity (GO:0032769)	12	4	0.43	+	9.24	0.0019	0.0194
collagen-activated tyrosine kinase receptor signaling pathway (GO:0038063)	12	4	0.43	+	9.24	0.0019	0.0194
regulation of delayed rectifier potassium channel activity (GO:1902259)	21	7	0.76	+	9.24	3.77e-05	0.000594
ventricular cardiac muscle cell differentiation (GO:0055012)	15	5	0.54	+	9.24	0.000507	0.00631
response to caffeine (GO:0031000)	15	5	0.54	+	9.24	0.000507	0.0063
positive regulation of BMP signaling pathway (GO:0030513)	39	13	1.41	+	9.24	1.81e-08	5.16e-07
negative regulation of peptidyl-threonine phosphorylation (GO:0010801)	18	6	0.65	+	9.24	0.000138	0.00193
heart trabecula morphogenesis (GO:0061384)	33	11	1.19	+	9.24	2.28e-07	5.36e-06
collagen fibril organization (GO:0030199)	60	20	2.17	+	9.24	2.66e-12	1.31e-10
epithelial cilium movement involved in extracellular fluid movement (GO:0003351)	42	14	1.52	+	9.24	5.12e-09	1.59e-07
cardiac muscle hypertrophy (GO:0003300)	30	10	1.08	+	9.24	8.13e-07	1.76e-05
vascular associated smooth muscle cell development (GO:0097084)	12	4	0.43	+	9.24	0.0019	0.0194
endocardium development (GO:0003157)	12	4	0.43	+	9.24	0.0019	0.0193
muscle cell development (GO:0055001)	160	53	5.77	+	9.18	2.36e-30	7.24e-28
muscle contraction (GO:0006936)	230	76	8.3	+	9.16	3.78e-43	2.19e-40
regulation of potassium ion transmembrane transporter activity (GO:1901016)	64	21	2.31	+	9.09	9.7e-13	5.02e-11
cardiac chamber development (GO:0003205)	168	55	6.06	+	9.07	3e-31	9.42e-29
face development (GO:0060324)	52	17	1.88	+	9.06	1.49e-10	5.77e-09
positive regulation of epithelial to mesenchymal transition (GO:0010718)	52	17	1.88	+	9.06	1.49e-10	5.76e-09
positive regulation of pathway-restricted SMAD protein phosphorylation (GO:0010862)	49	16	1.77	+	9.05	5.27e-10	1.9e-08
cholesterol homeostasis (GO:0042632)	89	29	3.21	+	9.03	5.22e-17	4.65e-15
regulation of membrane depolarization (GO:0003254)	43	14	1.55	+	9.02	6.57e-09	2.02e-07
cardiac muscle tissue growth (GO:0055017)	34	11	1.23	+	8.97	2.93e-07	6.75e-06
striated muscle hypertrophy (GO:0014897)	31	10	1.12	+	8.94	1.04e-06	2.21e-05
sterol homeostasis (GO:0055092)	90	29	3.25	+	8.93	6.68e-17	5.82e-15
negative regulation of cardiac muscle hypertrophy (GO:0010614)	28	9	1.01	+	8.91	3.72e-06	7.19e-05
sympathetic nervous system development (GO:0048485)	22	7	0.79	+	8.82	4.83e-05	0.000743
positive regulation of nitric-oxide synthase activity (GO:0051000)	22	7	0.79	+	8.82	4.83e-05	0.000743
positive regulation of voltage-gated potassium channel activity (GO:1903818)	19	6	0.69	+	8.75	0.000176	0.0024
proton motive force-driven ATP synthesis (GO:0015986)	73	23	2.63	+	8.73	1.63e-13	9.24e-12
negative regulation of glial cell proliferation (GO:0060253)	16	5	0.58	+	8.66	0.000647	0.00778
lipid digestion (GO:0044241)	16	5	0.58	+	8.66	0.000647	0.00777
positive regulation of cardiocyte differentiation (GO:1905209)	16	5	0.58	+	8.66	0.000647	0.00776
cell migration involved in gastrulation (GO:0042074)	16	5	0.58	+	8.66	0.000647	0.00776
striated muscle cell proliferation (GO:0014855)	32	10	1.15	+	8.66	1.33e-06	2.77e-05
extracellular transport (GO:0006858)	45	14	1.62	+	8.62	1.06e-08	3.16e-07
cholesterol transport (GO:0030301)	65	20	2.35	+	8.53	8.96e-12	4.08e-10
positive regulation of osteoblast proliferation (GO:0033690)	13	4	0.47	+	8.53	0.00242	0.0238
negative regulation of pathway-restricted SMAD protein phosphorylation (GO:0060394)	13	4	0.47	+	8.53	0.00242	0.0238
lymphangiogenesis (GO:0001946)	13	4	0.47	+	8.53	0.00242	0.0238
endodermal cell fate commitment (GO:0001711)	13	4	0.47	+	8.53	0.00242	0.0238
regulation of apoptotic process involved in morphogenesis (GO:1902337)	13	4	0.47	+	8.53	0.00242	0.0238
cellular response to increased oxygen levels (GO:0036295)	13	4	0.47	+	8.53	0.00242	0.0238
regulation of apoptotic process involved in development (GO:1904748)	13	4	0.47	+	8.53	0.00242	0.0238
mitochondrial ATP synthesis coupled electron transport (GO:0042775)	91	28	3.28	+	8.53	6.14e-16	4.67e-14
ATP synthesis coupled electron transport (GO:0042773)	91	28	3.28	+	8.53	6.14e-16	4.65e-14
negative regulation of macrophage derived foam cell differentiation (GO:0010745)	13	4	0.47	+	8.53	0.00242	0.0237
response to inactivity (GO:0014854)	13	4	0.47	+	8.53	0.00242	0.0237
heart valve formation (GO:0003188)	13	4	0.47	+	8.53	0.00242	0.0237
thymus development (GO:0048538)	49	15	1.77	+	8.48	3.82e-09	1.21e-07
heart growth (GO:0060419)	36	11	1.3	+	8.47	4.71e-07	1.06e-05
positive regulation of triglyceride metabolic process (GO:0090208)	23	7	0.83	+	8.43	6.11e-05	0.000916
trabecula morphogenesis (GO:0061383)	46	14	1.66	+	8.43	1.34e-08	3.89e-07
endocardial cushion formation (GO:0003272)	23	7	0.83	+	8.43	6.11e-05	0.000915
muscle tissue development (GO:0060537)	326	99	11.76	+	8.42	1.92e-53	3.02e-50
aorta development (GO:0035904)	56	17	2.02	+	8.41	3.89e-10	1.43e-08
negative regulation of potassium ion transport (GO:0043267)	33	10	1.19	+	8.4	1.67e-06	3.46e-05
muscle hypertrophy (GO:0014896)	33	10	1.19	+	8.4	1.67e-06	3.46e-05
aerobic electron transport chain (GO:0019646)	86	26	3.1	+	8.38	9.57e-15	6.36e-13
respiratory electron transport chain (GO:0022904)	113	34	4.08	+	8.34	8.11e-19	8.15e-17
acylglycerol catabolic process (GO:0046464)	30	9	1.08	+	8.31	5.96e-06	0.000111
neutral lipid catabolic process (GO:0046461)	30	9	1.08	+	8.31	5.96e-06	0.000111
negative regulation of muscle hypertrophy (GO:0014741)	30	9	1.08	+	8.31	5.96e-06	0.000111
apoptotic process involved in morphogenesis (GO:0060561)	20	6	0.72	+	8.31	0.000222	0.00299
regulation of blood circulation (GO:1903522)	251	75	9.06	+	8.28	4.5e-40	2.14e-37
negative regulation of lipid localization (GO:1905953)	47	14	1.7	+	8.25	1.69e-08	4.85e-07
coronary vasculature development (GO:0060976)	47	14	1.7	+	8.25	1.69e-08	4.84e-07
heart development (GO:0007507)	555	165	20.03	+	8.24	1.88e-89	1.47e-85
lymph vessel development (GO:0001945)	27	8	0.97	+	8.21	2.13e-05	0.000354
regulation of cardiocyte differentiation (GO:1905207)	27	8	0.97	+	8.21	2.13e-05	0.000354
potassium ion import across plasma membrane (GO:1990573)	44	13	1.59	+	8.19	5.95e-08	1.53e-06
muscle system process (GO:0003012)	282	83	10.18	+	8.16	6.67e-44	4.36e-41
regulation of amyloid fibril formation (GO:1905906)	17	5	0.61	+	8.15	0.000813	0.00928
phospholipid homeostasis (GO:0055091)	17	5	0.61	+	8.15	0.000813	0.00927
regulation of striated muscle tissue development (GO:0016202)	17	5	0.61	+	8.15	0.000813	0.00926
regulation of cilium beat frequency (GO:0003356)	17	5	0.61	+	8.15	0.000813	0.00926
response to fluid shear stress (GO:0034405)	34	10	1.23	+	8.15	2.1e-06	4.26e-05
ventricular septum morphogenesis (GO:0060412)	41	12	1.48	+	8.11	2.1e-07	4.97e-06
muscle cell proliferation (GO:0033002)	41	12	1.48	+	8.11	2.1e-07	4.97e-06
positive regulation of stem cell differentiation (GO:2000738)	24	7	0.87	+	8.08	7.65e-05	0.00113
regulation of pathway-restricted SMAD protein phosphorylation (GO:0060393)	62	18	2.24	+	8.05	2.18e-10	8.29e-09
face morphogenesis (GO:0060325)	31	9	1.12	+	8.05	7.45e-06	0.000135
cardiac septum development (GO:0003279)	107	31	3.86	+	8.03	6.92e-17	6e-15
regulation of nitric-oxide synthase activity (GO:0050999)	38	11	1.37	+	8.02	7.4e-07	1.61e-05
regulation of calcium ion transmembrane transport via high voltage-gated calcium channel (GO:1902514)	14	4	0.51	+	7.92	0.00302	0.0285
gastrulation with mouth forming second (GO:0001702)	28	8	1.01	+	7.92	2.66e-05	0.000435
cellular response to purine-containing compound (GO:0071415)	14	4	0.51	+	7.92	0.00302	0.0285
positive regulation of cholesterol metabolic process (GO:0090205)	14	4	0.51	+	7.92	0.00302	0.0285
positive regulation of lipid catabolic process (GO:0050996)	28	8	1.01	+	7.92	2.66e-05	0.000435
thyroid gland development (GO:0030878)	28	8	1.01	+	7.92	2.66e-05	0.000434
motor neuron migration (GO:0097475)	14	4	0.51	+	7.92	0.00302	0.0284
response to aldosterone (GO:1904044)	14	4	0.51	+	7.92	0.00302	0.0284
regulation of potassium ion transmembrane transport (GO:1901379)	91	26	3.28	+	7.92	2.92e-14	1.83e-12
ATP biosynthetic process (GO:0006754)	85	24	3.07	+	7.82	3.56e-13	1.96e-11
positive regulation of monooxygenase activity (GO:0032770)	32	9	1.15	+	7.79	9.26e-06	0.000166
actomyosin structure organization (GO:0031032)	114	32	4.11	+	7.78	4.71e-17	4.24e-15
regulation of cardiac conduction (GO:1903779)	25	7	0.9	+	7.76	9.5e-05	0.00138
regulation of muscle contraction (GO:0006937)	169	47	6.1	+	7.71	2.58e-24	4.5e-22
cellular response to low-density lipoprotein particle stimulus (GO:0071404)	18	5	0.65	+	7.7	0.00101	0.0113
retinoic acid receptor signaling pathway (GO:0048384)	18	5	0.65	+	7.7	0.00101	0.0113
vascular associated smooth muscle cell differentiation (GO:0035886)	18	5	0.65	+	7.7	0.00101	0.0113
cellular component assembly involved in morphogenesis (GO:0010927)	108	30	3.9	+	7.7	5.74e-16	4.39e-14
regulation of glial cell migration (GO:1903975)	18	5	0.65	+	7.7	0.00101	0.0113
protein kinase A signaling (GO:0010737)	18	5	0.65	+	7.7	0.00101	0.0113
heart formation (GO:0060914)	18	5	0.65	+	7.7	0.00101	0.0113
oxidative phosphorylation (GO:0006119)	119	33	4.29	+	7.68	2.06e-17	1.93e-15
cellular response to BMP stimulus (GO:0071773)	105	29	3.79	+	7.65	2e-15	1.42e-13
response to BMP (GO:0071772)	105	29	3.79	+	7.65	2e-15	1.41e-13
pharyngeal system development (GO:0060037)	29	8	1.05	+	7.64	3.29e-05	0.000525
striated muscle adaptation (GO:0014888)	29	8	1.05	+	7.64	3.29e-05	0.000525
BMP signaling pathway (GO:0030509)	91	25	3.28	+	7.61	1.93e-13	1.08e-11
embryonic digestive tract development (GO:0048566)	33	9	1.19	+	7.56	1.14e-05	0.000201
digestive tract development (GO:0048565)	132	36	4.76	+	7.56	1.12e-18	1.11e-16
protein mannosylation (GO:0035268)	22	6	0.79	+	7.56	0.000342	0.00446
positive regulation of transmembrane receptor protein serine/threonine kinase signaling pathway (GO:0090100)	118	32	4.26	+	7.51	1.09e-16	9.29e-15
lung epithelium development (GO:0060428)	37	10	1.34	+	7.49	3.98e-06	7.67e-05
head morphogenesis (GO:0060323)	37	10	1.34	+	7.49	3.98e-06	7.66e-05
regulation of mitochondrial translation (GO:0070129)	26	7	0.94	+	7.46	0.000117	0.00166
positive regulation of heart rate (GO:0010460)	26	7	0.94	+	7.46	0.000117	0.00166
regulation of extracellular matrix organization (GO:1903053)	56	15	2.02	+	7.42	1.74e-08	4.99e-07
regulation of muscle system process (GO:0090257)	236	63	8.52	+	7.4	2.13e-31	6.81e-29
calcium ion transport into cytosol (GO:0060402)	15	4	0.54	+	7.39	0.00373	0.0345
response to epinephrine (GO:0071871)	15	4	0.54	+	7.39	0.00373	0.0345
epithelial cell fate commitment (GO:0072148)	15	4	0.54	+	7.39	0.00373	0.0344
cerebrospinal fluid circulation (GO:0090660)	15	4	0.54	+	7.39	0.00373	0.0344
branching involved in blood vessel morphogenesis (GO:0001569)	30	8	1.08	+	7.39	4.04e-05	0.000632
negative regulation of cytosolic calcium ion concentration (GO:0051481)	15	4	0.54	+	7.39	0.00373	0.0344
hepatocyte differentiation (GO:0070365)	15	4	0.54	+	7.39	0.00373	0.0344
sarcoplasmic reticulum calcium ion transport (GO:0070296)	15	4	0.54	+	7.39	0.00373	0.0344
positive regulation of calcium ion transmembrane transporter activity (GO:1901021)	45	12	1.62	+	7.39	4.89e-07	1.1e-05
digestive system development (GO:0055123)	143	38	5.16	+	7.36	2.55e-19	2.71e-17
regulation of cholesterol transport (GO:0032374)	64	17	2.31	+	7.36	2.18e-09	7.13e-08
regulation of sterol transport (GO:0032371)	64	17	2.31	+	7.36	2.18e-09	7.11e-08
positive regulation of sodium ion transport (GO:0010765)	34	9	1.23	+	7.34	1.4e-05	0.000242
regulation of potassium ion transport (GO:0043266)	106	28	3.83	+	7.32	1.58e-14	1.02e-12
trachea development (GO:0060438)	19	5	0.69	+	7.29	0.00124	0.0135
export across plasma membrane (GO:0140115)	57	15	2.06	+	7.29	2.13e-08	6.01e-07
paraxial mesoderm development (GO:0048339)	19	5	0.69	+	7.29	0.00124	0.0135
lymph vessel morphogenesis (GO:0036303)	19	5	0.69	+	7.29	0.00124	0.0135
retina vasculature development in camera-type eye (GO:0061298)	19	5	0.69	+	7.29	0.00124	0.0135
kidney vasculature development (GO:0061440)	23	6	0.83	+	7.23	0.000419	0.00529
renal system vasculature development (GO:0061437)	23	6	0.83	+	7.23	0.000419	0.00529
signal transduction involved in regulation of gene expression (GO:0023019)	23	6	0.83	+	7.23	0.000419	0.00528
negative regulation of cation channel activity (GO:2001258)	50	13	1.8	+	7.2	2.1e-07	4.96e-06
muscle organ development (GO:0007517)	304	79	10.97	+	7.2	1.61e-38	7.42e-36
striated muscle cell differentiation (GO:0051146)	204	53	7.36	+	7.2	4.38e-26	9.4e-24
cardiac epithelial to mesenchymal transition (GO:0060317)	27	7	0.97	+	7.18	0.000143	0.002
positive regulation of transforming growth factor beta receptor signaling pathway (GO:0030511)	31	8	1.12	+	7.15	4.92e-05	0.000755
positive regulation of cellular response to transforming growth factor beta stimulus (GO:1903846)	31	8	1.12	+	7.15	4.92e-05	0.000754
triglyceride metabolic process (GO:0006641)	70	18	2.53	+	7.13	1.14e-09	3.94e-08
regulation of cholesterol metabolic process (GO:0090181)	35	9	1.26	+	7.13	1.71e-05	0.000289
embryonic eye morphogenesis (GO:0048048)	35	9	1.26	+	7.13	1.71e-05	0.000289
pancreas development (GO:0031016)	74	19	2.67	+	7.11	4.04e-10	1.48e-08
positive regulation of heart contraction (GO:0045823)	39	10	1.41	+	7.11	5.94e-06	0.000111
regulation of monooxygenase activity (GO:0032768)	51	13	1.84	+	7.06	2.55e-07	5.95e-06
SMAD protein signal transduction (GO:0060395)	63	16	2.27	+	7.04	1.11e-08	3.29e-07
sterol transport (GO:0015918)	83	21	3	+	7.01	6.11e-11	2.49e-09
body morphogenesis (GO:0010171)	44	11	1.59	+	6.93	2.51e-06	4.99e-05
regulation of digestive system process (GO:0044058)	44	11	1.59	+	6.93	2.51e-06	4.98e-05
trabecula formation (GO:0060343)	24	6	0.87	+	6.93	0.000508	0.00631
positive regulation of extracellular matrix organization (GO:1903055)	28	7	1.01	+	6.93	0.000173	0.00238
cartilage condensation (GO:0001502)	20	5	0.72	+	6.93	0.0015	0.0157
animal organ formation (GO:0048645)	40	10	1.44	+	6.93	7.19e-06	0.000131
tongue development (GO:0043586)	20	5	0.72	+	6.93	0.0015	0.0157
regulation of muscle adaptation (GO:0043502)	80	20	2.89	+	6.93	2.09e-10	7.99e-09
response to increased oxygen levels (GO:0036296)	28	7	1.01	+	6.93	0.000173	0.00238
regulation of long-term neuronal synaptic plasticity (GO:0048169)	24	6	0.87	+	6.93	0.000508	0.0063
purine ribonucleoside triphosphate biosynthetic process (GO:0009206)	96	24	3.46	+	6.93	3.26e-12	1.58e-10
embryonic hindlimb morphogenesis (GO:0035116)	28	7	1.01	+	6.93	0.000173	0.00237
cell surface receptor signaling pathway involved in heart development (GO:0061311)	24	6	0.87	+	6.93	0.000508	0.0063
positive regulation of blood circulation (GO:1903524)	40	10	1.44	+	6.93	7.19e-06	0.000131
regulation of SMAD protein signal transduction (GO:0060390)	32	8	1.15	+	6.93	5.97e-05	0.000898
cellular copper ion homeostasis (GO:0006878)	16	4	0.58	+	6.93	0.00453	0.041
nephric duct development (GO:0072176)	16	4	0.58	+	6.93	0.00453	0.041
negative regulation of lipase activity (GO:0060192)	16	4	0.58	+	6.93	0.00453	0.041
regulation of trophoblast cell migration (GO:1901163)	16	4	0.58	+	6.93	0.00453	0.041
positive regulation of DNA damage response, signal transduction by p53 class mediator (GO:0043517)	16	4	0.58	+	6.93	0.00453	0.0409
lipoprotein catabolic process (GO:0042159)	16	4	0.58	+	6.93	0.00453	0.0409
neuroendocrine cell differentiation (GO:0061101)	16	4	0.58	+	6.93	0.00453	0.0409
purine nucleoside triphosphate biosynthetic process (GO:0009145)	97	24	3.5	+	6.86	3.94e-12	1.86e-10
ventricular septum development (GO:0003281)	73	18	2.63	+	6.83	2.02e-09	6.67e-08
endocrine system development (GO:0035270)	130	32	4.69	+	6.82	1.14e-15	8.5e-14
regulation of release of sequestered calcium ion into cytosol (GO:0051279)	82	20	2.96	+	6.76	3.04e-10	1.14e-08
endothelial cell proliferation (GO:0001935)	33	8	1.19	+	6.72	7.19e-05	0.00107
negative regulation of transporter activity (GO:0032410)	87	21	3.14	+	6.69	1.29e-10	5.06e-09
positive regulation of DNA binding (GO:0043388)	58	14	2.09	+	6.69	1.57e-07	3.8e-06
positive regulation of peptidyl-threonine phosphorylation (GO:0010800)	29	7	1.05	+	6.69	0.000209	0.00284
detection of mechanical stimulus (GO:0050982)	54	13	1.95	+	6.67	4.47e-07	1.01e-05
regulation of cardiac muscle hypertrophy (GO:0010611)	54	13	1.95	+	6.67	4.47e-07	1.01e-05
negative regulation of ion transmembrane transporter activity (GO:0032413)	79	19	2.85	+	6.66	1.03e-09	3.58e-08
respiratory system process (GO:0003016)	25	6	0.9	+	6.65	0.000611	0.00738
negative regulation of vascular associated smooth muscle cell proliferation (GO:1904706)	25	6	0.9	+	6.65	0.000611	0.00737
embryonic cranial skeleton morphogenesis (GO:0048701)	46	11	1.66	+	6.63	3.63e-06	7.04e-05
regulation of sodium ion transmembrane transport (GO:1902305)	67	16	2.42	+	6.62	2.34e-08	6.54e-07
glomerulus vasculature development (GO:0072012)	21	5	0.76	+	6.6	0.00181	0.0187
cell aggregation (GO:0098743)	21	5	0.76	+	6.6	0.00181	0.0186
response to hyperoxia (GO:0055093)	21	5	0.76	+	6.6	0.00181	0.0186
positive regulation of glycolytic process (GO:0045821)	21	5	0.76	+	6.6	0.00181	0.0186
mesenchymal cell migration (GO:0090497)	59	14	2.13	+	6.58	1.88e-07	4.52e-06
ribonucleoside triphosphate biosynthetic process (GO:0009201)	102	24	3.68	+	6.52	9.8e-12	4.46e-10
blood circulation (GO:0008015)	408	96	14.72	+	6.52	1.24e-43	7.46e-41
ureter development (GO:0072189)	17	4	0.61	+	6.52	0.00544	0.0484
collagen-activated signaling pathway (GO:0038065)	17	4	0.61	+	6.52	0.00544	0.0484
lipoprotein transport (GO:0042953)	17	4	0.61	+	6.52	0.00544	0.0483
regulation of cellular response to heat (GO:1900034)	17	4	0.61	+	6.52	0.00544	0.0483
adenohypophysis development (GO:0021984)	17	4	0.61	+	6.52	0.00544	0.0483
regulation of Golgi organization (GO:1903358)	17	4	0.61	+	6.52	0.00544	0.0483
muscle cell differentiation (GO:0042692)	268	63	9.67	+	6.51	9.51e-29	2.4e-26
neural crest cell development (GO:0014032)	81	19	2.92	+	6.5	1.48e-09	5.02e-08
genitalia development (GO:0048806)	47	11	1.7	+	6.49	4.35e-06	8.29e-05
glycosaminoglycan catabolic process (GO:0006027)	30	7	1.08	+	6.47	0.00025	0.00334
positive regulation of oxidoreductase activity (GO:0051353)	60	14	2.17	+	6.47	2.25e-07	5.3e-06
mesoderm morphogenesis (GO:0048332)	73	17	2.63	+	6.45	1.18e-08	3.48e-07
negative regulation of endothelial cell proliferation (GO:0001937)	43	10	1.55	+	6.44	1.24e-05	0.000216
axoneme assembly (GO:0035082)	95	22	3.43	+	6.42	9.32e-11	3.7e-09
regulation of cardiac muscle cell proliferation (GO:0060043)	39	9	1.41	+	6.39	3.56e-05	0.000565
negative regulation of calcium ion transmembrane transporter activity (GO:1901020)	39	9	1.41	+	6.39	3.56e-05	0.000564
positive regulation of transcription regulatory region DNA binding (GO:2000679)	26	6	0.94	+	6.39	0.000731	0.00865
regulation of miRNA maturation (GO:1903798)	26	6	0.94	+	6.39	0.000731	0.00865
transforming growth factor beta receptor signaling pathway (GO:0007179)	96	22	3.46	+	6.35	1.11e-10	4.37e-09
digestive tract morphogenesis (GO:0048546)	48	11	1.73	+	6.35	5.17e-06	9.78e-05
negative regulation of blood vessel endothelial cell migration (GO:0043537)	35	8	1.26	+	6.33	0.000103	0.00148
muscle adaptation (GO:0043500)	35	8	1.26	+	6.33	0.000103	0.00148
potassium ion homeostasis (GO:0055075)	35	8	1.26	+	6.33	0.000103	0.00148
vasoconstriction (GO:0042310)	35	8	1.26	+	6.33	0.000103	0.00148
hindlimb morphogenesis (GO:0035137)	35	8	1.26	+	6.33	0.000103	0.00148
neural crest cell migration (GO:0001755)	57	13	2.06	+	6.32	7.6e-07	1.66e-05
regulation of muscle hypertrophy (GO:0014743)	57	13	2.06	+	6.32	7.6e-07	1.65e-05
positive regulation of transcription from RNA polymerase II promoter involved in cellular response to chemical stimulus (GO:1901522)	22	5	0.79	+	6.3	0.00216	0.0215
mitochondrial electron transport, cytochrome c to oxygen (GO:0006123)	22	5	0.79	+	6.3	0.00216	0.0215
regulation of muscle organ development (GO:0048634)	22	5	0.79	+	6.3	0.00216	0.0215
regulation of receptor binding (GO:1900120)	22	5	0.79	+	6.3	0.00216	0.0215
regulation of peptidyl-threonine phosphorylation (GO:0010799)	44	10	1.59	+	6.3	1.48e-05	0.000254
regulation of calcium ion transmembrane transporter activity (GO:1901019)	97	22	3.5	+	6.28	1.32e-10	5.15e-09
muscle structure development (GO:0061061)	499	113	18.01	+	6.28	4.81e-50	5.03e-47
aerobic respiration (GO:0009060)	159	36	5.74	+	6.27	1.79e-16	1.48e-14
cellular respiration (GO:0045333)	190	43	6.86	+	6.27	2e-19	2.18e-17
response to iron ion (GO:0010039)	31	7	1.12	+	6.26	0.000297	0.00392
regulation of mitochondrial gene expression (GO:0062125)	31	7	1.12	+	6.26	0.000297	0.00391
neuroepithelial cell differentiation (GO:0060563)	31	7	1.12	+	6.26	0.000297	0.00391
mesoderm formation (GO:0001707)	71	16	2.56	+	6.24	4.72e-08	1.24e-06
vasculogenesis (GO:0001570)	71	16	2.56	+	6.24	4.72e-08	1.24e-06
regulation of triglyceride metabolic process (GO:0090207)	40	9	1.44	+	6.23	4.23e-05	0.000661
negative regulation of cation transmembrane transport (GO:1904063)	98	22	3.54	+	6.22	1.56e-10	6e-09
regulation of sodium ion transmembrane transporter activity (GO:2000649)	58	13	2.09	+	6.21	9.01e-07	1.94e-05
circulatory system development (GO:0072359)	909	202	32.8	+	6.16	4.26e-91	6.68e-87
regulation of production of small RNA involved in gene silencing by RNA (GO:0070920)	27	6	0.97	+	6.16	0.000867	0.00979
positive regulation of ATP metabolic process (GO:1903580)	36	8	1.3	+	6.16	0.000122	0.00172
regulation of voltage-gated calcium channel activity (GO:1901385)	45	10	1.62	+	6.16	1.75e-05	0.000296
mesenchyme development (GO:0060485)	239	53	8.62	+	6.15	2.54e-23	4.03e-21
regulation of BMP signaling pathway (GO:0030510)	105	23	3.79	+	6.07	9.14e-11	3.64e-09
negative regulation of organ growth (GO:0046621)	32	7	1.15	+	6.06	0.000351	0.00458
positive regulation of cartilage development (GO:0061036)	32	7	1.15	+	6.06	0.000351	0.00457
stem cell development (GO:0048864)	87	19	3.14	+	6.05	4.11e-09	1.3e-07
proteoglycan metabolic process (GO:0006029)	87	19	3.14	+	6.05	4.11e-09	1.3e-07
regulation of cardiac muscle tissue growth (GO:0055021)	55	12	1.98	+	6.05	3.01e-06	5.93e-05
renal water homeostasis (GO:0003091)	23	5	0.83	+	6.02	0.00255	0.0249
regulation of proton transport (GO:0010155)	23	5	0.83	+	6.02	0.00255	0.0248
uterus development (GO:0060065)	23	5	0.83	+	6.02	0.00255	0.0248
positive regulation of cardiac muscle cell proliferation (GO:0060045)	23	5	0.83	+	6.02	0.00255	0.0248
roof of mouth development (GO:0060021)	92	20	3.32	+	6.02	1.72e-09	5.76e-08
amyloid precursor protein metabolic process (GO:0042982)	23	5	0.83	+	6.02	0.00255	0.0248
cranial skeletal system development (GO:1904888)	74	16	2.67	+	5.99	7.75e-08	1.97e-06
regulation of cholesterol efflux (GO:0010874)	37	8	1.34	+	5.99	0.000143	0.002
lipid homeostasis (GO:0055088)	162	35	5.85	+	5.99	1.62e-15	1.18e-13
embryonic limb morphogenesis (GO:0030326)	121	26	4.37	+	5.95	7.91e-12	3.67e-10
embryonic appendage morphogenesis (GO:0035113)	121	26	4.37	+	5.95	7.91e-12	3.66e-10
regulation of osteoblast proliferation (GO:0033688)	28	6	1.01	+	5.94	0.00102	0.0114
positive regulation of cardiac muscle tissue growth (GO:0055023)	28	6	1.01	+	5.94	0.00102	0.0114
cGMP-mediated signaling (GO:0019934)	28	6	1.01	+	5.94	0.00102	0.0114
respiratory system development (GO:0060541)	206	44	7.43	+	5.92	5.13e-19	5.29e-17
neural crest cell differentiation (GO:0014033)	94	20	3.39	+	5.9	2.37e-09	7.74e-08
regulation of glycolytic process (GO:0006110)	47	10	1.7	+	5.9	2.43e-05	0.0004
positive regulation of cation channel activity (GO:2001259)	80	17	2.89	+	5.89	3.81e-08	1.03e-06
smooth muscle cell differentiation (GO:0051145)	38	8	1.37	+	5.83	0.000168	0.00231
nucleoside triphosphate biosynthetic process (GO:0009142)	114	24	4.11	+	5.83	7.28e-11	2.93e-09
ATP metabolic process (GO:0046034)	157	33	5.67	+	5.82	2.07e-14	1.32e-12
regulation of heart growth (GO:0060420)	62	13	2.24	+	5.81	1.73e-06	3.55e-05
electron transport chain (GO:0022900)	167	35	6.03	+	5.81	3.59e-15	2.46e-13
negative regulation of ion transmembrane transport (GO:0034766)	105	22	3.79	+	5.81	4.87e-10	1.76e-08
regulation of sodium ion transport (GO:0002028)	91	19	3.28	+	5.79	7.78e-09	2.36e-07
lung development (GO:0030324)	182	38	6.57	+	5.79	2.59e-16	2.05e-14
regulation of transforming growth factor beta receptor signaling pathway (GO:0017015)	139	29	5.02	+	5.78	9.31e-13	4.85e-11
response to food (GO:0032094)	24	5	0.87	+	5.77	0.003	0.0286
regulation of vascular associated smooth muscle cell migration (GO:1904752)	24	5	0.87	+	5.77	0.003	0.0286
negative regulation of cardiac muscle tissue growth (GO:0055022)	24	5	0.87	+	5.77	0.003	0.0286
type B pancreatic cell differentiation (GO:0003309)	24	5	0.87	+	5.77	0.003	0.0286
response to muscle activity (GO:0014850)	24	5	0.87	+	5.77	0.003	0.0286
negative regulation of heart growth (GO:0061117)	24	5	0.87	+	5.77	0.003	0.0286
cell fate commitment involved in formation of primary germ layer (GO:0060795)	29	6	1.05	+	5.73	0.0012	0.0131
limb morphogenesis (GO:0035108)	145	30	5.23	+	5.73	4.54e-13	2.46e-11
appendage morphogenesis (GO:0035107)	145	30	5.23	+	5.73	4.54e-13	2.45e-11
circulatory system process (GO:0003013)	498	103	17.97	+	5.73	1.88e-42	1.05e-39
regulation of lipid catabolic process (GO:0050994)	63	13	2.27	+	5.72	2.02e-06	4.1e-05
regulation of epithelial to mesenchymal transition (GO:0010717)	97	20	3.5	+	5.71	3.8e-09	1.21e-07
negative regulation of fibroblast proliferation (GO:0048147)	34	7	1.23	+	5.71	0.000484	0.00603
endodermal cell differentiation (GO:0035987)	44	9	1.59	+	5.67	8.06e-05	0.00118
respiratory tube development (GO:0030323)	186	38	6.71	+	5.66	4.8e-16	3.71e-14
regulation of cellular response to transforming growth factor beta stimulus (GO:1903844)	142	29	5.12	+	5.66	1.48e-12	7.45e-11
negative regulation of epithelial cell differentiation (GO:0030857)	49	10	1.77	+	5.66	3.32e-05	0.000529
endoderm formation (GO:0001706)	54	11	1.95	+	5.64	1.37e-05	0.000237
mesonephric tubule development (GO:0072164)	89	18	3.21	+	5.6	2.95e-08	8.11e-07
mesonephric epithelium development (GO:0072163)	89	18	3.21	+	5.6	2.95e-08	8.09e-07
inorganic ion import across plasma membrane (GO:0099587)	99	20	3.57	+	5.6	5.15e-09	1.6e-07
inorganic cation import across plasma membrane (GO:0098659)	99	20	3.57	+	5.6	5.15e-09	1.59e-07
cellular response to transforming growth factor beta stimulus (GO:0071560)	154	31	5.56	+	5.58	3.48e-13	1.92e-11
positive regulation of ossification (GO:0045778)	55	11	1.98	+	5.54	1.59e-05	0.000272
skeletal muscle contraction (GO:0003009)	30	6	1.08	+	5.54	0.0014	0.0148
apoptotic process involved in development (GO:1902742)	35	7	1.26	+	5.54	0.000563	0.00693
homotypic cell-cell adhesion (GO:0034109)	60	12	2.17	+	5.54	6.59e-06	0.000121
regulation of activin receptor signaling pathway (GO:0032925)	25	5	0.9	+	5.54	0.0035	0.0325
formation of primary germ layer (GO:0001704)	120	24	4.33	+	5.54	1.82e-10	6.98e-09
positive regulation of ion transmembrane transporter activity (GO:0032414)	115	23	4.15	+	5.54	4.37e-10	1.58e-08
astrocyte differentiation (GO:0048708)	60	12	2.17	+	5.54	6.59e-06	0.000121
negative regulation of striated muscle cell differentiation (GO:0051154)	35	7	1.26	+	5.54	0.000563	0.00692
enteroendocrine cell differentiation (GO:0035883)	30	6	1.08	+	5.54	0.0014	0.0148
regulation of carbohydrate catabolic process (GO:0043470)	55	11	1.98	+	5.54	1.59e-05	0.000272
maintenance of blood-brain barrier (GO:0035633)	35	7	1.26	+	5.54	0.000563	0.00692
positive regulation of steroid metabolic process (GO:0045940)	30	6	1.08	+	5.54	0.0014	0.0148
olfactory lobe development (GO:0021988)	35	7	1.26	+	5.54	0.000563	0.00691
positive regulation of substrate adhesion-dependent cell spreading (GO:1900026)	45	9	1.62	+	5.54	9.38e-05	0.00137
tissue morphogenesis (GO:0048729)	568	113	20.5	+	5.51	3.34e-45	2.62e-42
endoderm development (GO:0007492)	81	16	2.92	+	5.47	2.28e-07	5.36e-06
regulation of system process (GO:0044057)	568	112	20.5	+	5.46	1.82e-44	1.3e-41
somatic stem cell population maintenance (GO:0035019)	56	11	2.02	+	5.44	1.84e-05	0.000311
morphogenesis of an epithelial sheet (GO:0002011)	51	10	1.84	+	5.43	4.47e-05	0.000693
gastrulation (GO:0007369)	169	33	6.1	+	5.41	1.26e-13	7.34e-12
regulation of stem cell differentiation (GO:2000736)	82	16	2.96	+	5.41	2.64e-07	6.16e-06
heterotypic cell-cell adhesion (GO:0034113)	36	7	1.3	+	5.39	0.000653	0.00782
aminoglycan catabolic process (GO:0006026)	36	7	1.3	+	5.39	0.000653	0.00782
epithelial cell differentiation involved in kidney development (GO:0035850)	36	7	1.3	+	5.39	0.000653	0.00781
myotube cell development (GO:0014904)	36	7	1.3	+	5.39	0.000653	0.00781
hepaticobiliary system development (GO:0061008)	134	26	4.84	+	5.38	5.72e-11	2.34e-09
mesoderm development (GO:0007498)	129	25	4.66	+	5.37	1.37e-10	5.32e-09
skeletal muscle fiber development (GO:0048741)	31	6	1.12	+	5.36	0.00162	0.0168
regulation of macrophage derived foam cell differentiation (GO:0010743)	31	6	1.12	+	5.36	0.00162	0.0168
placenta blood vessel development (GO:0060674)	31	6	1.12	+	5.36	0.00162	0.0168
mesonephros development (GO:0001823)	93	18	3.36	+	5.36	5.31e-08	1.38e-06
ureteric bud development (GO:0001657)	88	17	3.18	+	5.35	1.27e-07	3.11e-06
response to transforming growth factor beta (GO:0071559)	161	31	5.81	+	5.34	9.69e-13	5.03e-11
embryonic camera-type eye morphogenesis (GO:0048596)	26	5	0.94	+	5.33	0.00405	0.0373
intermembrane lipid transfer (GO:0120009)	52	10	1.88	+	5.33	5.17e-05	0.000786
positive regulation of cholesterol efflux (GO:0010875)	26	5	0.94	+	5.33	0.00405	0.0373
energy derivation by oxidation of organic compounds (GO:0015980)	261	50	9.42	+	5.31	1.1e-19	1.24e-17
regulation of transmembrane transporter activity (GO:0022898)	282	54	10.18	+	5.31	3.66e-21	4.87e-19
visual learning (GO:0008542)	47	9	1.7	+	5.31	0.000126	0.00177
positive regulation of miRNA transcription (GO:1902895)	47	9	1.7	+	5.31	0.000126	0.00177
positive regulation of protein import into nucleus (GO:0042307)	42	8	1.52	+	5.28	0.000307	0.00403
transmembrane receptor protein serine/threonine kinase signaling pathway (GO:0007178)	206	39	7.43	+	5.25	1.79e-15	1.28e-13
embryonic camera-type eye development (GO:0031076)	37	7	1.34	+	5.24	0.000753	0.00889
heparan sulfate proteoglycan metabolic process (GO:0030201)	37	7	1.34	+	5.24	0.000753	0.00889
regulation of transmembrane receptor protein serine/threonine kinase signaling pathway (GO:0090092)	275	52	9.92	+	5.24	3.3e-20	3.98e-18
positive regulation of miRNA metabolic process (GO:2000630)	53	10	1.91	+	5.23	5.95e-05	0.000897
visual behavior (GO:0007632)	53	10	1.91	+	5.23	5.95e-05	0.000896
regulation of oxidoreductase activity (GO:0051341)	101	19	3.64	+	5.21	3.39e-08	9.22e-07
organ growth (GO:0035265)	101	19	3.64	+	5.21	3.39e-08	9.2e-07
negative regulation of osteoblast differentiation (GO:0045668)	48	9	1.73	+	5.2	0.000145	0.00202
axis specification (GO:0009798)	96	18	3.46	+	5.2	8.11e-08	2.05e-06
autonomic nervous system development (GO:0048483)	48	9	1.73	+	5.2	0.000145	0.00202
positive regulation of heart growth (GO:0060421)	32	6	1.15	+	5.2	0.00186	0.0191
cartilage development involved in endochondral bone morphogenesis (GO:0060351)	32	6	1.15	+	5.2	0.00186	0.0191
somitogenesis (GO:0001756)	64	12	2.31	+	5.2	1.17e-05	0.000206
regulation of ion transmembrane transporter activity (GO:0032412)	272	51	9.82	+	5.2	1.06e-19	1.2e-17
intestinal absorption (GO:0050892)	32	6	1.15	+	5.2	0.00186	0.0191
embryonic forelimb morphogenesis (GO:0035115)	32	6	1.15	+	5.2	0.00186	0.0191
regulation of transporter activity (GO:0032409)	299	56	10.79	+	5.19	1.66e-21	2.32e-19
purine ribonucleoside triphosphate metabolic process (GO:0009205)	182	34	6.57	+	5.18	1.63e-13	9.25e-12
negative regulation of neuron differentiation (GO:0045665)	75	14	2.71	+	5.17	2.33e-06	4.68e-05
negative regulation of muscle cell differentiation (GO:0051148)	59	11	2.13	+	5.17	2.83e-05	0.000459
tissue remodeling (GO:0048771)	102	19	3.68	+	5.16	3.9e-08	1.05e-06
embryonic organ morphogenesis (GO:0048562)	301	56	10.86	+	5.16	2.19e-21	2.98e-19
positive regulation of release of sequestered calcium ion into cytosol (GO:0051281)	43	8	1.55	+	5.16	0.000353	0.00459
pituitary gland development (GO:0021983)	43	8	1.55	+	5.16	0.000353	0.00458
pattern specification process (GO:0007389)	457	85	16.49	+	5.15	4.53e-32	1.48e-29
acylglycerol metabolic process (GO:0006639)	97	18	3.5	+	5.14	9.31e-08	2.34e-06
epithelial tube morphogenesis (GO:0060562)	318	59	11.48	+	5.14	2e-22	3.04e-20
skeletal muscle organ development (GO:0060538)	146	27	5.27	+	5.12	6.37e-11	2.59e-09
negative regulation of transmembrane transport (GO:0034763)	130	24	4.69	+	5.12	7.56e-10	2.66e-08
positive regulation of cholesterol transport (GO:0032376)	38	7	1.37	+	5.1	0.000865	0.00979
positive regulation of sterol transport (GO:0032373)	38	7	1.37	+	5.1	0.000865	0.00978
positive regulation of fatty acid metabolic process (GO:0045923)	38	7	1.37	+	5.1	0.000865	0.00978
renal tubule development (GO:0061326)	87	16	3.14	+	5.1	5.32e-07	1.19e-05
neutral lipid metabolic process (GO:0006638)	98	18	3.54	+	5.09	1.07e-07	2.65e-06
lung alveolus development (GO:0048286)	49	9	1.77	+	5.09	0.000166	0.00228
liver development (GO:0001889)	131	24	4.73	+	5.08	8.66e-10	3.02e-08
regulation of ATP metabolic process (GO:1903578)	71	13	2.56	+	5.07	6.4e-06	0.000119
positive regulation of transporter activity (GO:0032411)	126	23	4.55	+	5.06	2.07e-09	6.78e-08
branching morphogenesis of an epithelial tube (GO:0048754)	137	25	4.94	+	5.06	4.15e-10	1.51e-08
cell fate determination (GO:0001709)	44	8	1.59	+	5.04	0.000404	0.00513
regulation of protein autophosphorylation (GO:0031952)	44	8	1.59	+	5.04	0.000404	0.00512
olfactory bulb development (GO:0021772)	33	6	1.19	+	5.04	0.00214	0.0214
metanephric nephron development (GO:0072210)	33	6	1.19	+	5.04	0.00214	0.0214
purine nucleoside triphosphate metabolic process (GO:0009144)	187	34	6.75	+	5.04	3.22e-13	1.78e-11
negative regulation of transforming growth factor beta receptor signaling pathway (GO:0030512)	94	17	3.39	+	5.01	2.91e-07	6.73e-06
nephron tubule development (GO:0072080)	83	15	3	+	5.01	1.46e-06	3.03e-05
response to estrogen (GO:0043627)	72	13	2.6	+	5	7.32e-06	0.000133
blood vessel development (GO:0001568)	510	92	18.4	+	5	8.68e-34	3.24e-31
regulation of vascular associated smooth muscle cell proliferation (GO:1904705)	61	11	2.2	+	5	3.71e-05	0.000585
positive regulation of endocytosis (GO:0045807)	100	18	3.61	+	4.99	1.39e-07	3.38e-06
ribonucleoside triphosphate metabolic process (GO:0009199)	189	34	6.82	+	4.98	4.2e-13	2.3e-11
regulation of organ growth (GO:0046620)	89	16	3.21	+	4.98	6.96e-07	1.53e-05
regulation of protein localization to cell surface (GO:2000008)	39	7	1.41	+	4.97	0.000991	0.0111
forelimb morphogenesis (GO:0035136)	39	7	1.41	+	4.97	0.000991	0.0111
negative regulation of stem cell differentiation (GO:2000737)	28	5	1.01	+	4.95	0.00534	0.0478
regulation of glycogen biosynthetic process (GO:0005979)	28	5	1.01	+	4.95	0.00534	0.0478
positive regulation of protein autophosphorylation (GO:0031954)	28	5	1.01	+	4.95	0.00534	0.0477
negative regulation of oxidoreductase activity (GO:0051354)	28	5	1.01	+	4.95	0.00534	0.0477
mesodermal cell differentiation (GO:0048333)	28	5	1.01	+	4.95	0.00534	0.0477
positive regulation of receptor-mediated endocytosis (GO:0048260)	56	10	2.02	+	4.95	8.94e-05	0.00131
response to lipoprotein particle (GO:0055094)	28	5	1.01	+	4.95	0.00534	0.0477
regulation of glucan biosynthetic process (GO:0010962)	28	5	1.01	+	4.95	0.00534	0.0476
metanephros morphogenesis (GO:0003338)	28	5	1.01	+	4.95	0.00534	0.0476
regulation of cation channel activity (GO:2001257)	185	33	6.68	+	4.94	1.14e-12	5.84e-11
lung morphogenesis (GO:0060425)	45	8	1.62	+	4.93	0.000462	0.00578
positive regulation of ATP-dependent activity (GO:0032781)	45	8	1.62	+	4.93	0.000462	0.00578
positive regulation of bone mineralization (GO:0030501)	45	8	1.62	+	4.93	0.000462	0.00578
positive regulation of ion transmembrane transport (GO:0034767)	186	33	6.71	+	4.92	1.3e-12	6.59e-11
limb development (GO:0060173)	181	32	6.53	+	4.9	3.11e-12	1.51e-10
appendage development (GO:0048736)	181	32	6.53	+	4.9	3.11e-12	1.5e-10
vasculature development (GO:0001944)	532	94	19.2	+	4.9	6.81e-34	2.6e-31
negative regulation of calcium ion transmembrane transport (GO:1903170)	51	9	1.84	+	4.89	0.000216	0.00293
cell fate specification (GO:0001708)	85	15	3.07	+	4.89	1.89e-06	3.86e-05
metanephros development (GO:0001656)	85	15	3.07	+	4.89	1.89e-06	3.86e-05
positive regulation of osteoblast differentiation (GO:0045669)	68	12	2.45	+	4.89	2e-05	0.000334
neuronal action potential (GO:0019228)	34	6	1.23	+	4.89	0.00244	0.0239
negative regulation of smoothened signaling pathway (GO:0045879)	34	6	1.23	+	4.89	0.00244	0.0239
mesenchymal cell differentiation (GO:0048762)	171	30	6.17	+	4.86	1.76e-11	7.67e-10
positive regulation of cation transmembrane transport (GO:1904064)	171	30	6.17	+	4.86	1.76e-11	7.65e-10
endochondral bone morphogenesis (GO:0060350)	57	10	2.06	+	4.86	0.000102	0.00148
microtubule bundle formation (GO:0001578)	126	22	4.55	+	4.84	9.46e-09	2.82e-07
regulation of miRNA transcription (GO:1902893)	63	11	2.27	+	4.84	4.81e-05	0.000742
regulation of membrane potential (GO:0042391)	430	75	15.52	+	4.83	8.48e-27	2.01e-24
branching involved in ureteric bud morphogenesis (GO:0001658)	46	8	1.66	+	4.82	0.000526	0.0065
cholesterol metabolic process (GO:0008203)	121	21	4.37	+	4.81	2.25e-08	6.3e-07
epithelial cell apoptotic process (GO:1904019)	52	9	1.88	+	4.8	0.000246	0.0033
negative regulation of BMP signaling pathway (GO:0030514)	58	10	2.09	+	4.78	0.000116	0.00164
regulation of cation transmembrane transport (GO:1904062)	384	66	13.86	+	4.76	2.32e-23	3.71e-21
regulation of sequestering of calcium ion (GO:0051282)	128	22	4.62	+	4.76	1.22e-08	3.56e-07
positive regulation of nucleocytoplasmic transport (GO:0046824)	64	11	2.31	+	4.76	5.46e-05	0.000828
skeletal muscle tissue development (GO:0007519)	134	23	4.84	+	4.76	5.82e-09	1.79e-07
regulation of glial cell proliferation (GO:0060251)	35	6	1.26	+	4.75	0.00278	0.0268
chondroitin sulfate proteoglycan metabolic process (GO:0050654)	35	6	1.26	+	4.75	0.00278	0.0268
mannosylation (GO:0097502)	35	6	1.26	+	4.75	0.00278	0.0268
response to activity (GO:0014823)	70	12	2.53	+	4.75	2.59e-05	0.000424
negative regulation of cytokine production involved in immune response (GO:0002719)	35	6	1.26	+	4.75	0.00278	0.0268
cellular response to acid chemical (GO:0071229)	82	14	2.96	+	4.73	5.82e-06	0.000109
regulation of hematopoietic progenitor cell differentiation (GO:1901532)	41	7	1.48	+	4.73	0.00128	0.014
endocrine pancreas development (GO:0031018)	41	7	1.48	+	4.73	0.00128	0.014
exocrine system development (GO:0035272)	41	7	1.48	+	4.73	0.00128	0.014
positive regulation of purine nucleotide metabolic process (GO:1900544)	47	8	1.7	+	4.72	0.000597	0.00723
positive regulation of nucleotide metabolic process (GO:0045981)	47	8	1.7	+	4.72	0.000597	0.00723
bone morphogenesis (GO:0060349)	100	17	3.61	+	4.71	6.29e-07	1.4e-05
positive regulation of stress fiber assembly (GO:0051496)	53	9	1.91	+	4.71	0.000279	0.00371
negative regulation of smooth muscle cell proliferation (GO:0048662)	53	9	1.91	+	4.71	0.000279	0.0037
negative regulation of endothelial cell migration (GO:0010596)	53	9	1.91	+	4.71	0.000279	0.0037
response to mechanical stimulus (GO:0009612)	218	37	7.87	+	4.7	1.85e-13	1.04e-11
embryonic digit morphogenesis (GO:0042733)	59	10	2.13	+	4.7	0.000131	0.00185
glandular epithelial cell differentiation (GO:0002067)	65	11	2.35	+	4.69	6.19e-05	0.000926
sterol metabolic process (GO:0016125)	136	23	4.91	+	4.69	7.46e-09	2.28e-07
secondary alcohol metabolic process (GO:1902652)	131	22	4.73	+	4.65	1.77e-08	5.03e-07
kidney epithelium development (GO:0072073)	137	23	4.94	+	4.65	8.43e-09	2.54e-07
extracellular matrix organization (GO:0030198)	280	47	10.1	+	4.65	1.37e-16	1.15e-14
extracellular structure organization (GO:0043062)	281	47	10.14	+	4.63	1.55e-16	1.29e-14
regulation of polysaccharide biosynthetic process (GO:0032885)	36	6	1.3	+	4.62	0.00315	0.0295
spleen development (GO:0048536)	36	6	1.3	+	4.62	0.00315	0.0295
skeletal muscle cell differentiation (GO:0035914)	54	9	1.95	+	4.62	0.000316	0.00414
blood vessel diameter maintenance (GO:0097746)	144	24	5.2	+	4.62	4.55e-09	1.44e-07
regulation of tube diameter (GO:0035296)	144	24	5.2	+	4.62	4.55e-09	1.44e-07
regulation of miRNA-mediated gene silencing (GO:0060964)	42	7	1.52	+	4.62	0.00145	0.0153
glycerolipid catabolic process (GO:0046503)	54	9	1.95	+	4.62	0.000316	0.00413
odontogenesis (GO:0042476)	126	21	4.55	+	4.62	4.17e-08	1.11e-06
external encapsulating structure organization (GO:0045229)	283	47	10.21	+	4.6	1.97e-16	1.62e-14
regulation of metal ion transport (GO:0010959)	410	68	14.8	+	4.6	2.84e-23	4.45e-21
morphogenesis of an epithelium (GO:0002009)	459	76	16.56	+	4.59	6.91e-26	1.44e-23
regulation of tube size (GO:0035150)	145	24	5.23	+	4.59	5.13e-09	1.59e-07
animal organ morphogenesis (GO:0009887)	1003	166	36.2	+	4.59	1.87e-57	4.88e-54
regulation of osteoblast differentiation (GO:0045667)	127	21	4.58	+	4.58	4.7e-08	1.24e-06
positive regulation of transmembrane transport (GO:0034764)	236	39	8.52	+	4.58	8.69e-14	5.14e-12
regulation of ATP-dependent activity (GO:0043462)	73	12	2.63	+	4.56	3.73e-05	0.000588
nucleoside triphosphate metabolic process (GO:0009141)	207	34	7.47	+	4.55	4e-12	1.89e-10
negative regulation of calcium ion transport (GO:0051926)	67	11	2.42	+	4.55	7.89e-05	0.00116
ameboidal-type cell migration (GO:0001667)	201	33	7.25	+	4.55	8.4e-12	3.85e-10
stem cell differentiation (GO:0048863)	183	30	6.6	+	4.54	7.73e-11	3.09e-09
regulation of transcription regulatory region DNA binding (GO:2000677)	55	9	1.98	+	4.53	0.000356	0.00463
positive regulation of nitric oxide biosynthetic process (GO:0045429)	43	7	1.55	+	4.51	0.00164	0.017
musculoskeletal movement (GO:0050881)	43	7	1.55	+	4.51	0.00164	0.017
multicellular organismal movement (GO:0050879)	43	7	1.55	+	4.51	0.00164	0.017
regulation of calcium ion transmembrane transport (GO:1903169)	185	30	6.68	+	4.49	9.79e-11	3.88e-09
regulation of miRNA metabolic process (GO:2000628)	74	12	2.67	+	4.49	4.2e-05	0.000657
cellular response to retinoic acid (GO:0071300)	68	11	2.45	+	4.48	8.89e-05	0.0013
regulation of substrate adhesion-dependent cell spreading (GO:1900024)	62	10	2.24	+	4.47	0.000188	0.00257
regulation of protein import into nucleus (GO:0042306)	62	10	2.24	+	4.47	0.000188	0.00257
anterior/posterior pattern specification (GO:0009952)	218	35	7.87	+	4.45	3.43e-12	1.64e-10
regulation of bone mineralization (GO:0030500)	81	13	2.92	+	4.45	2.24e-05	0.00037
nephron epithelium development (GO:0072009)	106	17	3.83	+	4.44	1.29e-06	2.7e-05
regulation of lipid storage (GO:0010883)	50	8	1.8	+	4.43	0.000857	0.00972
embryonic skeletal system morphogenesis (GO:0048704)	94	15	3.39	+	4.42	5.68e-06	0.000107
positive regulation of calcium ion transmembrane transport (GO:1904427)	94	15	3.39	+	4.42	5.68e-06	0.000106
blood vessel morphogenesis (GO:0048514)	421	67	15.19	+	4.41	4.53e-22	6.63e-20
neuron projection organization (GO:0106027)	44	7	1.59	+	4.41	0.00184	0.0189
regulation of post-transcriptional gene silencing by RNA (GO:1900368)	44	7	1.59	+	4.41	0.00184	0.0189
multicellular organism growth (GO:0035264)	88	14	3.18	+	4.41	1.19e-05	0.000209
tube morphogenesis (GO:0035239)	673	107	24.29	+	4.41	5.38e-35	2.28e-32
regulation of vasoconstriction (GO:0019229)	63	10	2.27	+	4.4	0.000212	0.00287
positive regulation of ion transport (GO:0043270)	290	46	10.47	+	4.4	1.91e-15	1.37e-13
potassium ion transmembrane transport (GO:0071805)	164	26	5.92	+	4.39	2.65e-09	8.58e-08
organic hydroxy compound transport (GO:0015850)	164	26	5.92	+	4.39	2.65e-09	8.56e-08
cranial nerve development (GO:0021545)	57	9	2.06	+	4.38	0.00045	0.00567
cellular response to cAMP (GO:0071320)	57	9	2.06	+	4.38	0.00045	0.00567
ureteric bud morphogenesis (GO:0060675)	57	9	2.06	+	4.38	0.00045	0.00566
negative regulation of transmembrane receptor protein serine/threonine kinase signaling pathway (GO:0090101)	146	23	5.27	+	4.37	2.43e-08	6.73e-07
positive regulation of protein binding (GO:0032092)	89	14	3.21	+	4.36	1.34e-05	0.000232
regulation of fibroblast proliferation (GO:0048145)	89	14	3.21	+	4.36	1.34e-05	0.000232
negative regulation of epithelial cell proliferation (GO:0050680)	140	22	5.05	+	4.35	5.07e-08	1.32e-06
tube development (GO:0035295)	885	139	31.94	+	4.35	2.88e-45	2.37e-42
peripheral nervous system development (GO:0007422)	83	13	3	+	4.34	2.81e-05	0.000458
odontogenesis of dentin-containing tooth (GO:0042475)	83	13	3	+	4.34	2.81e-05	0.000458
cellular iron ion homeostasis (GO:0006879)	64	10	2.31	+	4.33	0.000237	0.00318
regulation of ossification (GO:0030278)	122	19	4.4	+	4.32	4.63e-07	1.05e-05
embryonic morphogenesis (GO:0048598)	591	92	21.33	+	4.31	1.86e-29	4.95e-27
regulation of post-transcriptional gene silencing (GO:0060147)	45	7	1.62	+	4.31	0.00207	0.0207
regulation of long-term synaptic potentiation (GO:1900271)	45	7	1.62	+	4.31	0.00207	0.0207
positive regulation of nitric oxide metabolic process (GO:1904407)	45	7	1.62	+	4.31	0.00207	0.0207
glial cell migration (GO:0008347)	45	7	1.62	+	4.31	0.00207	0.0207
mesonephric tubule morphogenesis (GO:0072171)	58	9	2.09	+	4.3	0.000504	0.00628
regionalization (GO:0003002)	342	53	12.34	+	4.29	3.14e-17	2.93e-15
positive regulation of binding (GO:0051099)	181	28	6.53	+	4.29	1.06e-09	3.68e-08
embryonic organ development (GO:0048568)	454	70	16.38	+	4.27	2.51e-22	3.78e-20
Schwann cell differentiation (GO:0014037)	39	6	1.41	+	4.26	0.00448	0.0406
embryonic pattern specification (GO:0009880)	78	12	2.81	+	4.26	6.63e-05	0.000988
regulation of fibroblast migration (GO:0010762)	39	6	1.41	+	4.26	0.00448	0.0406
skeletal system morphogenesis (GO:0048705)	228	35	8.23	+	4.25	1.06e-11	4.72e-10
nerve development (GO:0021675)	85	13	3.07	+	4.24	3.52e-05	0.000559
regulation of cellular response to growth factor stimulus (GO:0090287)	314	48	11.33	+	4.24	1.64e-15	1.19e-13
renal tubule morphogenesis (GO:0061333)	72	11	2.6	+	4.23	0.00014	0.00196
regulation of nitric oxide biosynthetic process (GO:0045428)	59	9	2.13	+	4.23	0.000564	0.00691
maintenance of cell number (GO:0098727)	118	18	4.26	+	4.23	1.21e-06	2.54e-05
proteoglycan biosynthetic process (GO:0030166)	59	9	2.13	+	4.23	0.000564	0.0069
columnar/cuboidal epithelial cell differentiation (GO:0002065)	105	16	3.79	+	4.22	4.74e-06	9e-05
positive regulation of Notch signaling pathway (GO:0045747)	46	7	1.66	+	4.22	0.00231	0.0229
regulation of gene silencing by RNA (GO:0060966)	46	7	1.66	+	4.22	0.00231	0.0229
regulation of generation of precursor metabolites and energy (GO:0043467)	132	20	4.76	+	4.2	3.44e-07	7.9e-06
morphogenesis of a branching epithelium (GO:0061138)	165	25	5.95	+	4.2	1.2e-08	3.53e-07
endothelium development (GO:0003158)	99	15	3.57	+	4.2	9.93e-06	0.000177
Notch signaling pathway (GO:0007219)	119	18	4.29	+	4.19	1.35e-06	2.81e-05
regulation of endothelial cell proliferation (GO:0001936)	139	21	5.02	+	4.19	1.84e-07	4.41e-06
regulation of ion transmembrane transport (GO:0034765)	510	77	18.4	+	4.18	5.53e-24	9.33e-22
negative regulation of Ras protein signal transduction (GO:0046580)	53	8	1.91	+	4.18	0.0012	0.0132
negative regulation of DNA biosynthetic process (GO:2000279)	40	6	1.44	+	4.16	0.005	0.0449
eye morphogenesis (GO:0048592)	160	24	5.77	+	4.16	2.79e-08	7.7e-07
cellular response to amyloid-beta (GO:1904646)	40	6	1.44	+	4.16	0.005	0.0449
regulation of striated muscle cell apoptotic process (GO:0010662)	40	6	1.44	+	4.16	0.005	0.0448
response to purine-containing compound (GO:0014074)	147	22	5.3	+	4.15	1.09e-07	2.7e-06
renal system development (GO:0072001)	308	46	11.11	+	4.14	1.39e-14	9.07e-13
stem cell population maintenance (GO:0019827)	114	17	4.11	+	4.13	3.13e-06	6.15e-05
substantia nigra development (GO:0021762)	47	7	1.7	+	4.13	0.00258	0.025
regulation of muscle tissue development (GO:1901861)	47	7	1.7	+	4.13	0.00258	0.025
cell differentiation involved in kidney development (GO:0061005)	47	7	1.7	+	4.13	0.00258	0.025
cellular response to amino acid stimulus (GO:0071230)	74	11	2.67	+	4.12	0.000174	0.00238
potassium ion transport (GO:0006813)	175	26	6.32	+	4.12	8.85e-09	2.66e-07
morphogenesis of a branching structure (GO:0001763)	175	26	6.32	+	4.12	8.85e-09	2.65e-07
regulation of actomyosin structure organization (GO:0110020)	101	15	3.64	+	4.12	1.23e-05	0.000215
response to acid chemical (GO:0001101)	128	19	4.62	+	4.11	8.88e-07	1.91e-05
negative regulation of ion transport (GO:0043271)	155	23	5.59	+	4.11	6.47e-08	1.66e-06
respiratory gaseous exchange by respiratory system (GO:0007585)	54	8	1.95	+	4.11	0.00134	0.0143
purine ribonucleotide biosynthetic process (GO:0009152)	197	29	7.11	+	4.08	1.49e-09	5.04e-08
kidney development (GO:0001822)	299	44	10.79	+	4.08	8.38e-14	5e-12
epithelial cell proliferation (GO:0050673)	170	25	6.13	+	4.08	2.04e-08	5.78e-07
cilium movement (GO:0003341)	170	25	6.13	+	4.08	2.04e-08	5.77e-07
nephron tubule morphogenesis (GO:0072078)	68	10	2.45	+	4.08	0.000367	0.00475
neural nucleus development (GO:0048857)	68	10	2.45	+	4.08	0.000367	0.00475
neuron fate commitment (GO:0048663)	68	10	2.45	+	4.08	0.000367	0.00474
regulation of muscle cell differentiation (GO:0051147)	136	20	4.91	+	4.08	5.26e-07	1.18e-05
gland development (GO:0048732)	422	62	15.23	+	4.07	5.99e-19	6.1e-17
regulation of transmembrane transport (GO:0034762)	593	87	21.4	+	4.07	2.95e-26	6.53e-24
negative regulation of gliogenesis (GO:0014014)	41	6	1.48	+	4.06	0.00557	0.0493
somite development (GO:0061053)	82	12	2.96	+	4.06	0.000102	0.00148
mitochondrion organization (GO:0007005)	445	65	16.06	+	4.05	1.06e-19	1.21e-17
vasodilation (GO:0042311)	48	7	1.73	+	4.04	0.00287	0.0276
insulin secretion (GO:0030073)	48	7	1.73	+	4.04	0.00287	0.0276
ERK1 and ERK2 cascade (GO:0070371)	55	8	1.98	+	4.03	0.00149	0.0156
positive regulation of neuron apoptotic process (GO:0043525)	55	8	1.98	+	4.03	0.00149	0.0156
positive regulation of biomineral tissue development (GO:0070169)	55	8	1.98	+	4.03	0.00149	0.0156
neural tube development (GO:0021915)	165	24	5.95	+	4.03	4.71e-08	1.24e-06
regulation of glucose import (GO:0046324)	55	8	1.98	+	4.03	0.00149	0.0156
transmission of nerve impulse (GO:0019226)	62	9	2.24	+	4.02	0.000776	0.00915
motile cilium assembly (GO:0044458)	62	9	2.24	+	4.02	0.000776	0.00914
cellular response to growth factor stimulus (GO:0071363)	477	69	17.21	+	4.01	1.18e-20	1.53e-18
endothelial cell differentiation (GO:0045446)	83	12	3	+	4.01	0.000113	0.00161
dorsal/ventral pattern formation (GO:0009953)	83	12	3	+	4.01	0.000113	0.00161
regulation of striated muscle cell differentiation (GO:0051153)	83	12	3	+	4.01	0.000113	0.00161
response to growth factor (GO:0070848)	507	73	18.3	+	3.99	1.06e-21	1.53e-19
regulation of lipid transport (GO:0032368)	139	20	5.02	+	3.99	7.15e-07	1.57e-05
regulation of lipid localization (GO:1905952)	167	24	6.03	+	3.98	5.78e-08	1.49e-06
bone development (GO:0060348)	216	31	7.79	+	3.98	7.07e-10	2.5e-08
positive regulation of biomineralization (GO:0110151)	56	8	2.02	+	3.96	0.00165	0.0171
nephron epithelium morphogenesis (GO:0072088)	70	10	2.53	+	3.96	0.000451	0.00567
glomerulus development (GO:0032835)	56	8	2.02	+	3.96	0.00165	0.0171
peptidyl-threonine phosphorylation (GO:0018107)	70	10	2.53	+	3.96	0.000451	0.00566
positive regulation of actin filament bundle assembly (GO:0032233)	63	9	2.27	+	3.96	0.00086	0.00975
regulation of blood vessel endothelial cell migration (GO:0043535)	91	13	3.28	+	3.96	6.61e-05	0.000987
regulation of purine nucleotide metabolic process (GO:1900542)	91	13	3.28	+	3.96	6.61e-05	0.000986
regulation of cellular respiration (GO:0043457)	49	7	1.77	+	3.96	0.00318	0.0297
response to amyloid-beta (GO:1904645)	49	7	1.77	+	3.96	0.00318	0.0297
anion homeostasis (GO:0055081)	49	7	1.77	+	3.96	0.00318	0.0297
actin filament-based process (GO:0030029)	611	87	22.05	+	3.95	1.89e-25	3.8e-23
import across plasma membrane (GO:0098739)	155	22	5.59	+	3.93	2.48e-07	5.82e-06
purine nucleotide biosynthetic process (GO:0006164)	205	29	7.4	+	3.92	3.36e-09	1.08e-07
nephron development (GO:0072006)	135	19	4.87	+	3.9	1.81e-06	3.72e-05
regulation of nitric oxide metabolic process (GO:0080164)	64	9	2.31	+	3.9	0.000952	0.0107
generation of precursor metabolites and energy (GO:0006091)	406	57	14.65	+	3.89	1.04e-16	8.9e-15
urogenital system development (GO:0001655)	350	49	12.63	+	3.88	1.75e-14	1.12e-12
cell fate commitment (GO:0045165)	250	35	9.02	+	3.88	1.03e-10	4.07e-09
negative regulation of endocytosis (GO:0045806)	50	7	1.8	+	3.88	0.00352	0.0327
hormone secretion (GO:0046879)	93	13	3.36	+	3.87	8.07e-05	0.00118
iron ion homeostasis (GO:0055072)	86	12	3.1	+	3.87	0.000153	0.00212
embryonic skeletal system development (GO:0048706)	129	18	4.66	+	3.87	3.76e-06	7.25e-05
peptidyl-threonine modification (GO:0018210)	79	11	2.85	+	3.86	0.000289	0.00383
positive regulation of response to wounding (GO:1903036)	72	10	2.6	+	3.85	0.00055	0.00679
purine-containing compound biosynthetic process (GO:0072522)	216	30	7.79	+	3.85	2.65e-09	8.59e-08
positive regulation of epithelial cell proliferation (GO:0050679)	209	29	7.54	+	3.85	4.97e-09	1.55e-07
regulation of biomineral tissue development (GO:0070167)	101	14	3.64	+	3.84	4.71e-05	0.000728
phospholipid transport (GO:0015914)	101	14	3.64	+	3.84	4.71e-05	0.000727
positive regulation of cell-matrix adhesion (GO:0001954)	58	8	2.09	+	3.82	0.00201	0.0204
negative regulation of MAP kinase activity (GO:0043407)	58	8	2.09	+	3.82	0.00201	0.0204
negative regulation of epithelial cell apoptotic process (GO:1904036)	58	8	2.09	+	3.82	0.00201	0.0204
positive regulation of angiogenesis (GO:0045766)	167	23	6.03	+	3.82	2.16e-07	5.1e-06
positive regulation of vasculature development (GO:1904018)	167	23	6.03	+	3.82	2.16e-07	5.09e-06
hormone transport (GO:0009914)	102	14	3.68	+	3.8	5.19e-05	0.000789
regulation of DNA binding (GO:0051101)	124	17	4.47	+	3.8	8.57e-06	0.000154
sensory system development (GO:0048880)	394	54	14.22	+	3.8	1.71e-15	1.23e-13
nephron morphogenesis (GO:0072028)	73	10	2.63	+	3.8	0.000607	0.00734
regulation of cartilage development (GO:0061035)	73	10	2.63	+	3.8	0.000607	0.00733
regulation of fatty acid metabolic process (GO:0019217)	95	13	3.43	+	3.79	9.8e-05	0.00142
ribonucleotide biosynthetic process (GO:0009260)	212	29	7.65	+	3.79	6.63e-09	2.03e-07
glycosaminoglycan metabolic process (GO:0030203)	117	16	4.22	+	3.79	1.61e-05	0.000274
anatomical structure formation involved in morphogenesis (GO:0048646)	941	128	33.96	+	3.77	9.41e-36	4.1e-33
regulation of biomineralization (GO:0110149)	103	14	3.72	+	3.77	5.71e-05	0.000862
regulation of epithelial cell proliferation (GO:0050678)	369	50	13.32	+	3.75	2.92e-14	1.83e-12
negative regulation of neuron apoptotic process (GO:0043524)	155	21	5.59	+	3.75	9.18e-07	1.97e-05
import into cell (GO:0098657)	192	26	6.93	+	3.75	4.8e-08	1.26e-06
receptor signaling pathway via JAK-STAT (GO:0007259)	52	7	1.88	+	3.73	0.00428	0.039
segmentation (GO:0035282)	104	14	3.75	+	3.73	6.28e-05	0.000938
negative regulation of cellular carbohydrate metabolic process (GO:0010677)	52	7	1.88	+	3.73	0.00428	0.0389
connective tissue development (GO:0061448)	223	30	8.05	+	3.73	5.15e-09	1.59e-07
glucose homeostasis (GO:0042593)	201	27	7.25	+	3.72	3.09e-08	8.44e-07
positive regulation of endothelial cell proliferation (GO:0001938)	97	13	3.5	+	3.71	0.000118	0.00167
regulation of nucleotide metabolic process (GO:0006140)	97	13	3.5	+	3.71	0.000118	0.00167
tissue migration (GO:0090130)	112	15	4.04	+	3.71	3.66e-05	0.000579
cellular transition metal ion homeostasis (GO:0046916)	112	15	4.04	+	3.71	3.66e-05	0.000578
regulation of nucleocytoplasmic transport (GO:0046822)	112	15	4.04	+	3.71	3.66e-05	0.000578
regulation of smooth muscle cell proliferation (GO:0048660)	142	19	5.12	+	3.71	3.54e-06	6.87e-05
carbohydrate homeostasis (GO:0033500)	202	27	7.29	+	3.7	3.38e-08	9.21e-07
smooth muscle contraction (GO:0006939)	60	8	2.17	+	3.69	0.00244	0.0239
neuron death (GO:0070997)	105	14	3.79	+	3.69	6.89e-05	0.00102
peptide secretion (GO:0002790)	75	10	2.71	+	3.69	0.000733	0.00867
eye development (GO:0001654)	384	51	13.86	+	3.68	3.25e-14	2.02e-12
response to retinoic acid (GO:0032526)	113	15	4.08	+	3.68	4.01e-05	0.00063
response to amino acid (GO:0043200)	113	15	4.08	+	3.68	4.01e-05	0.000629
ribose phosphate biosynthetic process (GO:0046390)	219	29	7.9	+	3.67	1.27e-08	3.69e-07
negative regulation of epithelial cell migration (GO:0010633)	68	9	2.45	+	3.67	0.0014	0.0148
receptor signaling pathway via STAT (GO:0097696)	53	7	1.91	+	3.66	0.0047	0.0424
negative regulation of mitochondrion organization (GO:0010823)	53	7	1.91	+	3.66	0.0047	0.0423
embryonic epithelial tube formation (GO:0001838)	129	17	4.66	+	3.65	1.37e-05	0.000237
positive regulation of cell-substrate adhesion (GO:0010811)	129	17	4.66	+	3.65	1.37e-05	0.000236
response to oxygen levels (GO:0070482)	319	42	11.51	+	3.65	8.13e-12	3.75e-10
in utero embryonic development (GO:0001701)	395	52	14.25	+	3.65	2.47e-14	1.56e-12
cellular response to mechanical stimulus (GO:0071260)	76	10	2.74	+	3.65	0.000805	0.00928
tube formation (GO:0035148)	152	20	5.49	+	3.65	2.49e-06	4.95e-05
visual system development (GO:0150063)	388	51	14	+	3.64	4.68e-14	2.88e-12
epithelial tube formation (GO:0072175)	137	18	4.94	+	3.64	7.97e-06	0.000144
nuclear envelope organization (GO:0006998)	61	8	2.2	+	3.63	0.00268	0.0259
collagen metabolic process (GO:0032963)	61	8	2.2	+	3.63	0.00268	0.0259
negative regulation of small GTPase mediated signal transduction (GO:0051058)	61	8	2.2	+	3.63	0.00268	0.0259
positive regulation of epithelial cell differentiation (GO:0030858)	61	8	2.2	+	3.63	0.00268	0.0258
supramolecular fiber organization (GO:0097435)	580	76	20.93	+	3.63	2.23e-20	2.82e-18
cartilage development (GO:0051216)	168	22	6.06	+	3.63	8.51e-07	1.84e-05
camera-type eye morphogenesis (GO:0048593)	130	17	4.69	+	3.62	1.5e-05	0.000257
cell-cell junction organization (GO:0045216)	176	23	6.35	+	3.62	4.98e-07	1.12e-05
regulation of stress fiber assembly (GO:0051492)	92	12	3.32	+	3.61	0.000269	0.00357
regulation of endothelial cell migration (GO:0010594)	169	22	6.1	+	3.61	9.31e-07	1.99e-05
response to hexose (GO:0009746)	146	19	5.27	+	3.61	5.1e-06	9.65e-05
regulation of cell-matrix adhesion (GO:0001952)	123	16	4.44	+	3.6	2.8e-05	0.000458
lipoprotein metabolic process (GO:0042157)	123	16	4.44	+	3.6	2.8e-05	0.000457
response to hypoxia (GO:0001666)	277	36	10	+	3.6	3.55e-10	1.31e-08
positive regulation of lipid metabolic process (GO:0045834)	154	20	5.56	+	3.6	2.98e-06	5.87e-05
sodium ion transmembrane transport (GO:0035725)	131	17	4.73	+	3.6	1.64e-05	0.000278
positive regulation of fibroblast proliferation (GO:0048146)	54	7	1.95	+	3.59	0.00515	0.0462
cellular response to fibroblast growth factor stimulus (GO:0044344)	85	11	3.07	+	3.59	0.000508	0.0063
positive regulation of small molecule metabolic process (GO:0062013)	147	19	5.3	+	3.58	5.57e-06	0.000105
ERBB signaling pathway (GO:0038127)	62	8	2.24	+	3.58	0.00293	0.0281
tissue regeneration (GO:0042246)	62	8	2.24	+	3.58	0.00293	0.0281
sensory organ morphogenesis (GO:0090596)	279	36	10.07	+	3.58	4.23e-10	1.54e-08
response to cAMP (GO:0051591)	93	12	3.36	+	3.58	0.000294	0.00389
response to organophosphorus (GO:0046683)	132	17	4.76	+	3.57	1.79e-05	0.000301
cellular glucose homeostasis (GO:0001678)	101	13	3.64	+	3.57	0.00017	0.00234
tissue development (GO:0009888)	1726	222	62.29	+	3.56	7.83e-61	3.07e-57
regulation of neuron apoptotic process (GO:0043523)	218	28	7.87	+	3.56	4.07e-08	1.09e-06
regulation of actin filament-based process (GO:0032970)	405	52	14.62	+	3.56	6.04e-14	3.66e-12
growth (GO:0040007)	413	53	14.9	+	3.56	3.5e-14	2.17e-12
developmental growth (GO:0048589)	413	53	14.9	+	3.56	3.5e-14	2.16e-12
regulation of smoothened signaling pathway (GO:0008589)	86	11	3.1	+	3.54	0.000556	0.00684
regulation of cell-substrate adhesion (GO:0010810)	219	28	7.9	+	3.54	4.44e-08	1.18e-06
post-embryonic development (GO:0009791)	94	12	3.39	+	3.54	0.000321	0.0042
response to glucose (GO:0009749)	141	18	5.09	+	3.54	1.14e-05	0.0002
response to decreased oxygen levels (GO:0036293)	290	37	10.47	+	3.54	3.21e-10	1.2e-08
response to nutrient (GO:0007584)	149	19	5.38	+	3.53	6.64e-06	0.000122
vascular process in circulatory system (GO:0003018)	267	34	9.64	+	3.53	1.76e-09	5.9e-08
regulation of receptor-mediated endocytosis (GO:0048259)	110	14	3.97	+	3.53	0.000108	0.00155
establishment or maintenance of apical/basal cell polarity (GO:0035088)	55	7	1.98	+	3.53	0.00564	0.0493
establishment or maintenance of bipolar cell polarity (GO:0061245)	55	7	1.98	+	3.53	0.00564	0.0493
osteoblast differentiation (GO:0001649)	142	18	5.12	+	3.51	1.24e-05	0.000217
gliogenesis (GO:0042063)	246	31	8.88	+	3.49	1.15e-08	3.39e-07
morphogenesis of embryonic epithelium (GO:0016331)	151	19	5.45	+	3.49	7.89e-06	0.000143
camera-type eye development (GO:0043010)	334	42	12.05	+	3.48	3.04e-11	1.28e-09
regulation of lipase activity (GO:0060191)	88	11	3.18	+	3.46	0.000661	0.0079
epithelial to mesenchymal transition (GO:0001837)	80	10	2.89	+	3.46	0.00115	0.0127
regulation of calcium ion transport (GO:0051924)	264	33	9.53	+	3.46	4.64e-09	1.46e-07
response to vitamin (GO:0033273)	80	10	2.89	+	3.46	0.00115	0.0126
lens development in camera-type eye (GO:0002088)	80	10	2.89	+	3.46	0.00115	0.0126
regulation of epithelial cell differentiation (GO:0030856)	152	19	5.49	+	3.46	8.6e-06	0.000155
regulation of endocytosis (GO:0030100)	208	26	7.51	+	3.46	2e-07	4.77e-06
peptide hormone secretion (GO:0030072)	72	9	2.6	+	3.46	0.002	0.0203
aminoglycan metabolic process (GO:0006022)	128	16	4.62	+	3.46	4.34e-05	0.000677
multicellular organismal water homeostasis (GO:0050891)	64	8	2.31	+	3.46	0.0035	0.0325
positive regulation of muscle cell differentiation (GO:0051149)	64	8	2.31	+	3.46	0.0035	0.0325
regulation of ion transport (GO:0043269)	708	88	25.55	+	3.44	4.14e-22	6.12e-20
skeletal system development (GO:0001501)	515	64	18.58	+	3.44	2.73e-16	2.13e-14
organophosphate ester transport (GO:0015748)	145	18	5.23	+	3.44	1.6e-05	0.000273
proton transmembrane transport (GO:1902600)	137	17	4.94	+	3.44	2.75e-05	0.000449
regulation of actin filament bundle assembly (GO:0032231)	105	13	3.79	+	3.43	0.000241	0.00323
sensory organ development (GO:0007423)	582	72	21	+	3.43	4.11e-18	4e-16
chordate embryonic development (GO:0043009)	655	81	23.64	+	3.43	2.84e-20	3.51e-18
mucopolysaccharide metabolic process (GO:1903510)	89	11	3.21	+	3.42	0.00072	0.00854
response to monosaccharide (GO:0034284)	154	19	5.56	+	3.42	1.02e-05	0.000182
regulation of oxidative stress-induced cell death (GO:1903201)	73	9	2.63	+	3.42	0.00218	0.0217
regulation of glucose transmembrane transport (GO:0010827)	73	9	2.63	+	3.42	0.00218	0.0217
glial cell differentiation (GO:0010001)	187	23	6.75	+	3.41	1.29e-06	2.69e-05
negative regulation of protein serine/threonine kinase activity (GO:0071901)	114	14	4.11	+	3.4	0.000152	0.00212
embryo development (GO:0009790)	1059	130	38.22	+	3.4	2.98e-32	9.94e-30
embryo development ending in birth or egg hatching (GO:0009792)	677	83	24.43	+	3.4	1.52e-20	1.95e-18
regulation of steroid metabolic process (GO:0019218)	98	12	3.54	+	3.39	0.000453	0.00568
peptide transport (GO:0015833)	98	12	3.54	+	3.39	0.000453	0.00567
kidney morphogenesis (GO:0060993)	90	11	3.25	+	3.39	0.000783	0.00905
regulation of embryonic development (GO:0045995)	90	11	3.25	+	3.39	0.000783	0.00905
positive regulation of calcium ion transport (GO:0051928)	131	16	4.73	+	3.38	5.58e-05	0.000844
regulation of stem cell proliferation (GO:0072091)	82	10	2.96	+	3.38	0.00136	0.0145
hindbrain development (GO:0030902)	156	19	5.63	+	3.38	1.2e-05	0.00021
metencephalon development (GO:0022037)	115	14	4.15	+	3.37	0.000165	0.00228
positive regulation of small GTPase mediated signal transduction (GO:0051057)	74	9	2.67	+	3.37	0.00237	0.0234
transition metal ion homeostasis (GO:0055076)	140	17	5.05	+	3.36	3.53e-05	0.00056
metal ion homeostasis (GO:0055065)	420	51	15.16	+	3.36	7.33e-13	3.87e-11
spinal cord development (GO:0021510)	99	12	3.57	+	3.36	0.000492	0.00613
response to fibroblast growth factor (GO:0071774)	91	11	3.28	+	3.35	0.000851	0.00966
postsynapse organization (GO:0099173)	91	11	3.28	+	3.35	0.000851	0.00966
regulation of protein localization to nucleus (GO:1900180)	141	17	5.09	+	3.34	3.83e-05	0.000602
response to corticosteroid (GO:0031960)	166	20	5.99	+	3.34	8.25e-06	0.000149
inorganic cation transmembrane transport (GO:0098662)	606	73	21.87	+	3.34	8.83e-18	8.55e-16
neural tube formation (GO:0001841)	108	13	3.9	+	3.34	0.000309	0.00405
non-membrane-bounded organelle assembly (GO:0140694)	316	38	11.4	+	3.33	8.43e-10	2.94e-08
chemical homeostasis (GO:0048878)	916	110	33.06	+	3.33	1.8e-26	4.03e-24
primary neural tube formation (GO:0014020)	100	12	3.61	+	3.33	0.000534	0.00659
response to reactive oxygen species (GO:0000302)	167	20	6.03	+	3.32	8.94e-06	0.000161
regulation of MAP kinase activity (GO:0043405)	184	22	6.64	+	3.31	3.31e-06	6.46e-05
regulation of protein binding (GO:0043393)	201	24	7.25	+	3.31	1.22e-06	2.57e-05
animal organ regeneration (GO:0031100)	67	8	2.42	+	3.31	0.00451	0.0408
maintenance of location (GO:0051235)	176	21	6.35	+	3.31	5.66e-06	0.000106
positive regulation of supramolecular fiber organization (GO:1902905)	176	21	6.35	+	3.31	5.66e-06	0.000106
regulation of cellular response to oxidative stress (GO:1900407)	84	10	3.03	+	3.3	0.0016	0.0167
epithelium development (GO:0060429)	1072	127	38.69	+	3.28	3.92e-30	1.14e-27
neuromuscular process (GO:0050905)	144	17	5.2	+	3.27	4.87e-05	0.000747
cellular response to oxygen levels (GO:0071453)	153	18	5.52	+	3.26	3.07e-05	0.000498
negative regulation of MAPK cascade (GO:0043409)	170	20	6.13	+	3.26	1.13e-05	0.0002
regulation of binding (GO:0051098)	374	44	13.5	+	3.26	7.3e-11	2.93e-09
regulation of muscle cell apoptotic process (GO:0010660)	68	8	2.45	+	3.26	0.00489	0.0439
regulation of response to wounding (GO:1903034)	162	19	5.85	+	3.25	1.94e-05	0.000326
negative regulation of transport (GO:0051051)	435	51	15.7	+	3.25	2.42e-12	1.2e-10
neural tube closure (GO:0001843)	94	11	3.39	+	3.24	0.00108	0.012
neuron apoptotic process (GO:0051402)	94	11	3.39	+	3.24	0.00108	0.012
regulation of response to oxidative stress (GO:1902882)	94	11	3.39	+	3.24	0.00108	0.012
second-messenger-mediated signaling (GO:0019932)	231	27	8.34	+	3.24	3.93e-07	8.97e-06
regulation of extrinsic apoptotic signaling pathway (GO:2001236)	154	18	5.56	+	3.24	3.32e-05	0.00053
diencephalon development (GO:0021536)	77	9	2.78	+	3.24	0.00302	0.0284
cellular response to glucose stimulus (GO:0071333)	77	9	2.78	+	3.24	0.00302	0.0284
ear development (GO:0043583)	232	27	8.37	+	3.22	4.25e-07	9.67e-06
associative learning (GO:0008306)	86	10	3.1	+	3.22	0.00188	0.0192
angiogenesis (GO:0001525)	327	38	11.8	+	3.22	2e-09	6.61e-08
response to carbohydrate (GO:0009743)	181	21	6.53	+	3.22	8.37e-06	0.000151
cellular component morphogenesis (GO:0032989)	604	70	21.8	+	3.21	2.68e-16	2.11e-14
tube closure (GO:0060606)	95	11	3.43	+	3.21	0.00117	0.0129
regulation of protein tyrosine kinase activity (GO:0061097)	95	11	3.43	+	3.21	0.00117	0.0129
nucleotide biosynthetic process (GO:0009165)	268	31	9.67	+	3.21	6.79e-08	1.74e-06
enzyme-linked receptor protein signaling pathway (GO:0007167)	640	74	23.1	+	3.2	3.95e-17	3.6e-15
ear morphogenesis (GO:0042471)	130	15	4.69	+	3.2	0.000168	0.0023
negative regulation of cellular response to growth factor stimulus (GO:0090288)	104	12	3.75	+	3.2	0.000733	0.00866
cellular lipid catabolic process (GO:0044242)	191	22	6.89	+	3.19	5.71e-06	0.000107
cellular metal ion homeostasis (GO:0006875)	330	38	11.91	+	3.19	2.52e-09	8.19e-08
anatomical structure morphogenesis (GO:0009653)	2237	257	80.73	+	3.18	7.74e-63	4.04e-59
nucleoside phosphate biosynthetic process (GO:1901293)	270	31	9.74	+	3.18	7.9e-08	2e-06
calcium-mediated signaling (GO:0019722)	157	18	5.67	+	3.18	4.19e-05	0.000655
cerebellum development (GO:0021549)	105	12	3.79	+	3.17	0.000791	0.00913
negative regulation of canonical Wnt signaling pathway (GO:0090090)	140	16	5.05	+	3.17	0.000114	0.00162
water homeostasis (GO:0030104)	70	8	2.53	+	3.17	0.00572	0.0499
cation transmembrane transport (GO:0098655)	675	77	24.36	+	3.16	1.72e-17	1.64e-15
cellular response to hexose stimulus (GO:0071331)	79	9	2.85	+	3.16	0.00353	0.0328
protein localization to extracellular region (GO:0071692)	132	15	4.76	+	3.15	0.000195	0.00266
negative regulation of neuron death (GO:1901215)	220	25	7.94	+	3.15	1.68e-06	3.46e-05
MAPK cascade (GO:0000165)	220	25	7.94	+	3.15	1.68e-06	3.45e-05
regulation of epithelial cell migration (GO:0010632)	229	26	8.26	+	3.15	1.06e-06	2.24e-05
cellular response to catecholamine stimulus (GO:0071870)	97	11	3.5	+	3.14	0.00137	0.0145
cellular response to monoamine stimulus (GO:0071868)	97	11	3.5	+	3.14	0.00137	0.0145
sodium ion transport (GO:0006814)	186	21	6.71	+	3.13	1.22e-05	0.000214
regulation of neuron differentiation (GO:0045664)	195	22	7.04	+	3.13	7.71e-06	0.00014
positive regulation of axonogenesis (GO:0050772)	80	9	2.89	+	3.12	0.00381	0.0351
positive regulation of protein localization to nucleus (GO:1900182)	89	10	3.21	+	3.11	0.00237	0.0234
regulation of Rho protein signal transduction (GO:0035023)	89	10	3.21	+	3.11	0.00237	0.0234
regulation of peptide hormone secretion (GO:0090276)	187	21	6.75	+	3.11	1.32e-05	0.000229
negative regulation of extrinsic apoptotic signaling pathway (GO:2001237)	98	11	3.54	+	3.11	0.00147	0.0154
positive regulation of endothelial cell migration (GO:0010595)	107	12	3.86	+	3.11	0.000919	0.0104
sperm motility (GO:0097722)	116	13	4.19	+	3.11	0.000575	0.00704
flagellated sperm motility (GO:0030317)	116	13	4.19	+	3.11	0.000575	0.00703
head development (GO:0060322)	823	92	29.7	+	3.1	3.08e-20	3.77e-18
negative regulation of cell growth (GO:0030308)	188	21	6.78	+	3.1	1.42e-05	0.000244
regulation of angiogenesis (GO:0045765)	288	32	10.39	+	3.08	9.7e-08	2.43e-06
cellular response to monosaccharide stimulus (GO:0071326)	81	9	2.92	+	3.08	0.00411	0.0378
cellular response to reactive oxygen species (GO:0034614)	117	13	4.22	+	3.08	0.000619	0.00746
smoothened signaling pathway (GO:0007224)	90	10	3.25	+	3.08	0.00255	0.0248
cell-cell junction assembly (GO:0007043)	126	14	4.55	+	3.08	0.000388	0.005
protein O-linked glycosylation (GO:0006493)	90	10	3.25	+	3.08	0.00255	0.0248
axon guidance (GO:0007411)	235	26	8.48	+	3.07	1.64e-06	3.4e-05
regulation of peptide secretion (GO:0002791)	190	21	6.86	+	3.06	1.64e-05	0.000278
regulation of insulin secretion (GO:0050796)	154	17	5.56	+	3.06	0.000104	0.00149
regeneration (GO:0031099)	154	17	5.56	+	3.06	0.000104	0.00149
neuron projection guidance (GO:0097485)	236	26	8.52	+	3.05	1.76e-06	3.63e-05
reproductive structure development (GO:0048608)	300	33	10.83	+	3.05	7.6e-08	1.94e-06
response to catecholamine (GO:0071869)	100	11	3.61	+	3.05	0.00171	0.0176
response to monoamine (GO:0071867)	100	11	3.61	+	3.05	0.00171	0.0176
regulation of Ras protein signal transduction (GO:0046578)	200	22	7.22	+	3.05	1.11e-05	0.000196
sex differentiation (GO:0007548)	282	31	10.18	+	3.05	1.91e-07	4.56e-06
positive regulation of transport (GO:0051050)	919	101	33.16	+	3.05	1.08e-21	1.54e-19
regulation of vasculature development (GO:1901342)	292	32	10.54	+	3.04	1.29e-07	3.16e-06
regulation of peptide transport (GO:0090087)	192	21	6.93	+	3.03	1.89e-05	0.000318
regulation of blood pressure (GO:0008217)	192	21	6.93	+	3.03	1.89e-05	0.000317
negative regulation of growth (GO:0045926)	247	27	8.91	+	3.03	1.28e-06	2.69e-05
reproductive system development (GO:0061458)	304	33	10.97	+	3.01	1.01e-07	2.51e-06
positive regulation of cell morphogenesis involved in differentiation (GO:0010770)	83	9	3	+	3	0.00476	0.0428
inorganic ion transmembrane transport (GO:0098660)	701	76	25.3	+	3	3.59e-16	2.79e-14
forebrain development (GO:0030900)	388	42	14	+	3	1.96e-09	6.5e-08
telencephalon development (GO:0021537)	259	28	9.35	+	3	1e-06	2.13e-05
regulation of protein secretion (GO:0050708)	250	27	9.02	+	2.99	1.59e-06	3.29e-05
inner ear development (GO:0048839)	204	22	7.36	+	2.99	1.47e-05	0.000253
epithelial cell migration (GO:0010631)	102	11	3.68	+	2.99	0.00197	0.02
regulation of wound healing (GO:0061041)	130	14	4.69	+	2.98	0.000517	0.00639
cellular homeostasis (GO:0019725)	641	69	23.13	+	2.98	1.26e-14	8.25e-13
regulation of axonogenesis (GO:0050770)	158	17	5.7	+	2.98	0.000138	0.00193
positive regulation of neuron death (GO:1901216)	93	10	3.36	+	2.98	0.00317	0.0296
protein tetramerization (GO:0051262)	93	10	3.36	+	2.98	0.00317	0.0296
cellular response to endogenous stimulus (GO:0071495)	1107	119	39.95	+	2.98	8.14e-25	1.52e-22
response to metal ion (GO:0010038)	363	39	13.1	+	2.98	9e-09	2.69e-07
calcium ion homeostasis (GO:0055074)	224	24	8.08	+	2.97	6.74e-06	0.000123
response to inorganic substance (GO:0010035)	533	57	19.23	+	2.96	3.63e-12	1.74e-10
glycoprotein metabolic process (GO:0009100)	346	37	12.49	+	2.96	2.42e-08	6.73e-07
ossification (GO:0001503)	290	31	10.47	+	2.96	3.33e-07	7.66e-06
cellular chemical homeostasis (GO:0055082)	534	57	19.27	+	2.96	3.89e-12	1.84e-10
regulation of neural precursor cell proliferation (GO:2000177)	94	10	3.39	+	2.95	0.0034	0.0316
activation of protein kinase activity (GO:0032147)	141	15	5.09	+	2.95	0.000373	0.00481
glial cell development (GO:0021782)	113	12	4.08	+	2.94	0.00141	0.0149
fatty acid oxidation (GO:0019395)	85	9	3.07	+	2.93	0.00548	0.0485
fatty acid catabolic process (GO:0009062)	85	9	3.07	+	2.93	0.00548	0.0485
cilium movement involved in cell motility (GO:0060294)	123	13	4.44	+	2.93	0.000947	0.0107
response to steroid hormone (GO:0048545)	284	30	10.25	+	2.93	6.46e-07	1.43e-05
positive regulation of Wnt signaling pathway (GO:0030177)	142	15	5.12	+	2.93	0.000399	0.00506
cilium assembly (GO:0060271)	322	34	11.62	+	2.93	1.18e-07	2.9e-06
inorganic ion homeostasis (GO:0098771)	521	55	18.8	+	2.93	1.39e-11	6.11e-10
glucose metabolic process (GO:0006006)	114	12	4.11	+	2.92	0.00151	0.0158
positive regulation of cell differentiation (GO:0045597)	884	93	31.9	+	2.92	7.55e-19	7.64e-17
cellular ion homeostasis (GO:0006873)	428	45	15.45	+	2.91	1.19e-09	4.09e-08
negative regulation of cell differentiation (GO:0045596)	676	71	24.39	+	2.91	1.56e-14	1.01e-12
ion homeostasis (GO:0050801)	534	56	19.27	+	2.91	1.14e-11	5.05e-10
epithelium migration (GO:0090132)	105	11	3.79	+	2.9	0.00243	0.0238
cation homeostasis (GO:0055080)	506	53	18.26	+	2.9	4.33e-11	1.79e-09
brain development (GO:0007420)	775	81	27.97	+	2.9	2.38e-16	1.94e-14
purine ribonucleotide metabolic process (GO:0009150)	383	40	13.82	+	2.89	1.19e-08	3.5e-07
metal ion transport (GO:0030001)	632	66	22.81	+	2.89	1.78e-13	1e-11
response to endogenous stimulus (GO:0009719)	1371	143	49.48	+	2.89	9.5e-29	2.44e-26
maintenance of protein location (GO:0045185)	96	10	3.46	+	2.89	0.0039	0.0359
negative regulation of cell migration (GO:0030336)	288	30	10.39	+	2.89	8.44e-07	1.83e-05
actin cytoskeleton organization (GO:0030036)	549	57	19.81	+	2.88	1.07e-11	4.75e-10
cellular response to organonitrogen compound (GO:0071417)	578	60	20.86	+	2.88	2.99e-12	1.46e-10
gland morphogenesis (GO:0022612)	106	11	3.83	+	2.88	0.0026	0.0251
regulation of cellular ketone metabolic process (GO:0010565)	135	14	4.87	+	2.87	0.000727	0.00862
wound healing (GO:0042060)	338	35	12.2	+	2.87	1.19e-07	2.92e-06
microtubule-based transport (GO:0099111)	203	21	7.33	+	2.87	4e-05	0.000629
regulation of hormone secretion (GO:0046883)	242	25	8.73	+	2.86	7.79e-06	0.000141
cilium-dependent cell motility (GO:0060285)	136	14	4.91	+	2.85	0.000777	0.00914
cilium or flagellum-dependent cell motility (GO:0001539)	136	14	4.91	+	2.85	0.000777	0.00913
cellular response to decreased oxygen levels (GO:0036294)	136	14	4.91	+	2.85	0.000777	0.00913
negative regulation of cell population proliferation (GO:0008285)	713	73	25.73	+	2.84	2.11e-14	1.34e-12
regulation of protein serine/threonine kinase activity (GO:0071900)	391	40	14.11	+	2.83	2.01e-08	5.69e-07
detection of external stimulus (GO:0009581)	137	14	4.94	+	2.83	0.00083	0.00943
biomineralization (GO:0110148)	108	11	3.9	+	2.82	0.00296	0.0284
homeostatic process (GO:0042592)	1424	145	51.39	+	2.82	3.55e-28	8.84e-26
cellular response to hypoxia (GO:0071456)	128	13	4.62	+	2.81	0.00132	0.0143
positive regulation of hormone secretion (GO:0046887)	128	13	4.62	+	2.81	0.00132	0.0143
retina development in camera-type eye (GO:0060041)	158	16	5.7	+	2.81	0.000399	0.00507
purine nucleotide metabolic process (GO:0006163)	396	40	14.29	+	2.8	2.77e-08	7.64e-07
protein-containing complex assembly (GO:0065003)	1270	128	45.83	+	2.79	2.17e-24	3.82e-22
skin development (GO:0043588)	268	27	9.67	+	2.79	5.22e-06	9.85e-05
response to calcium ion (GO:0051592)	149	15	5.38	+	2.79	0.000633	0.00763
purine-containing compound metabolic process (GO:0072521)	429	43	15.48	+	2.78	1.02e-08	3.04e-07
positive regulation of peptidyl-serine phosphorylation (GO:0033138)	110	11	3.97	+	2.77	0.00337	0.0314
divalent inorganic cation homeostasis (GO:0072507)	270	27	9.74	+	2.77	5.92e-06	0.00011
cellular response to nitrogen compound (GO:1901699)	641	64	23.13	+	2.77	2.6e-12	1.28e-10
protein-containing complex organization (GO:0043933)	1423	142	51.35	+	2.77	9.33e-27	2.18e-24
cellular cation homeostasis (GO:0030003)	411	41	14.83	+	2.76	2.55e-08	7.06e-07
cation transport (GO:0006812)	854	85	30.82	+	2.76	5.66e-16	4.35e-14
regulation of Wnt signaling pathway (GO:0030111)	332	33	11.98	+	2.75	6.34e-07	1.4e-05
negative regulation of protein phosphorylation (GO:0001933)	322	32	11.62	+	2.75	9.4e-07	2e-05
positive regulation of epithelial cell migration (GO:0010634)	151	15	5.45	+	2.75	0.000718	0.00853
positive regulation of protein serine/threonine kinase activity (GO:0071902)	232	23	8.37	+	2.75	3.23e-05	0.00052
positive regulation of lipid localization (GO:1905954)	111	11	4.01	+	2.75	0.00359	0.0333
regulation of protein stability (GO:0031647)	333	33	12.02	+	2.75	6.75e-07	1.49e-05
regulation of transport (GO:0051049)	1766	175	63.73	+	2.75	4.47e-33	1.63e-30
anatomical structure homeostasis (GO:0060249)	303	30	10.93	+	2.74	2.19e-06	4.43e-05
negative regulation of cell motility (GO:2000146)	303	30	10.93	+	2.74	2.19e-06	4.43e-05
ribonucleotide metabolic process (GO:0009259)	404	40	14.58	+	2.74	4.55e-08	1.21e-06
regulation of cell morphogenesis involved in differentiation (GO:0010769)	101	10	3.64	+	2.74	0.00541	0.0481
regulation of developmental growth (GO:0048638)	324	32	11.69	+	2.74	1.06e-06	2.25e-05
cilium organization (GO:0044782)	355	35	12.81	+	2.73	3.47e-07	7.96e-06
positive regulation of protein secretion (GO:0050714)	132	13	4.76	+	2.73	0.0017	0.0176
regulation of neuron death (GO:1901214)	325	32	11.73	+	2.73	1.13e-06	2.38e-05
negative regulation of Wnt signaling pathway (GO:0030178)	173	17	6.24	+	2.72	0.000367	0.00474
plasma membrane bounded cell projection assembly (GO:0120031)	418	41	15.08	+	2.72	3.91e-08	1.05e-06
regulation of canonical Wnt signaling pathway (GO:0060828)	255	25	9.2	+	2.72	1.77e-05	0.000298
learning (GO:0007612)	153	15	5.52	+	2.72	0.000813	0.00925
regulation of peptidyl-serine phosphorylation (GO:0033135)	143	14	5.16	+	2.71	0.00121	0.0133
response to glucocorticoid (GO:0051384)	143	14	5.16	+	2.71	0.00121	0.0133
cognition (GO:0050890)	317	31	11.44	+	2.71	1.89e-06	3.86e-05
lipid catabolic process (GO:0016042)	297	29	10.72	+	2.71	4.14e-06	7.92e-05
positive regulation of developmental growth (GO:0048639)	164	16	5.92	+	2.7	0.00058	0.00705
blastocyst development (GO:0001824)	113	11	4.08	+	2.7	0.00407	0.0374
response to abiotic stimulus (GO:0009628)	1121	109	40.45	+	2.69	1.48e-19	1.64e-17
male gonad development (GO:0008584)	144	14	5.2	+	2.69	0.00129	0.014
response to ketone (GO:1901654)	206	20	7.43	+	2.69	0.000134	0.00189
cellular calcium ion homeostasis (GO:0006874)	196	19	7.07	+	2.69	0.000199	0.00271
ribose phosphate metabolic process (GO:0019693)	413	40	14.9	+	2.68	7.84e-08	1.99e-06
protein secretion (GO:0009306)	124	12	4.47	+	2.68	0.00288	0.0277
response to organic cyclic compound (GO:0014070)	879	85	31.72	+	2.68	3.26e-15	2.25e-13
development of primary male sexual characteristics (GO:0046546)	145	14	5.23	+	2.68	0.00137	0.0145
positive regulation of protein phosphorylation (GO:0001934)	748	72	26.99	+	2.67	6.52e-13	3.48e-11
hexose metabolic process (GO:0019318)	156	15	5.63	+	2.66	0.000975	0.0109
regulation of small molecule metabolic process (GO:0062012)	333	32	12.02	+	2.66	1.82e-06	3.73e-05
negative regulation of apoptotic signaling pathway (GO:2001234)	229	22	8.26	+	2.66	7.3e-05	0.00108
establishment of protein localization to extracellular region (GO:0035592)	125	12	4.51	+	2.66	0.00306	0.0287
negative regulation of phosphorylation (GO:0042326)	365	35	13.17	+	2.66	6.31e-07	1.4e-05
male sex differentiation (GO:0046661)	167	16	6.03	+	2.65	0.000695	0.00827
steroid metabolic process (GO:0008202)	261	25	9.42	+	2.65	2.53e-05	0.000415
central nervous system development (GO:0007417)	1034	99	37.31	+	2.65	1.94e-17	1.83e-15
regulation of cell differentiation (GO:0045595)	1581	151	57.05	+	2.65	1.1e-26	2.51e-24
positive regulation of protein transport (GO:0051222)	304	29	10.97	+	2.64	6.27e-06	0.000116
cell projection assembly (GO:0030031)	430	41	15.52	+	2.64	1.26e-07	3.09e-06
animal organ development (GO:0048513)	3254	310	117.43	+	2.64	8.15e-61	2.56e-57
epithelial cell differentiation (GO:0030855)	620	59	22.37	+	2.64	1.35e-10	5.28e-09
cellular response to abiotic stimulus (GO:0071214)	326	31	11.76	+	2.64	3.21e-06	6.29e-05
cellular response to environmental stimulus (GO:0104004)	326	31	11.76	+	2.64	3.21e-06	6.28e-05
regulation of cell migration (GO:0030334)	929	88	33.53	+	2.62	2.55e-15	1.77e-13
response to xenobiotic stimulus (GO:0009410)	423	40	15.26	+	2.62	2.02e-07	4.82e-06
negative regulation of locomotion (GO:0040013)	339	32	12.23	+	2.62	2.58e-06	5.1e-05
epithelial cell development (GO:0002064)	191	18	6.89	+	2.61	0.000397	0.00505
regulation of protein kinase B signaling (GO:0051896)	170	16	6.13	+	2.61	0.000828	0.00941
positive regulation of MAP kinase activity (GO:0043406)	117	11	4.22	+	2.61	0.00517	0.0463
regulation of supramolecular fiber organization (GO:1902903)	383	36	13.82	+	2.6	9.8e-07	2.09e-05
glycoprotein biosynthetic process (GO:0009101)	277	26	10	+	2.6	2.41e-05	0.000398
positive regulation of intracellular protein transport (GO:0090316)	160	15	5.77	+	2.6	0.00123	0.0135
response to nutrient levels (GO:0031667)	470	44	16.96	+	2.59	5.3e-08	1.38e-06
regulation of intracellular transport (GO:0032386)	342	32	12.34	+	2.59	4.61e-06	8.77e-05
neuron migration (GO:0001764)	139	13	5.02	+	2.59	0.00259	0.0251
detection of abiotic stimulus (GO:0009582)	139	13	5.02	+	2.59	0.00259	0.0251
cellular response to organic cyclic compound (GO:0071407)	514	48	18.55	+	2.59	1.29e-08	3.74e-07
negative regulation of protein transport (GO:0051224)	118	11	4.26	+	2.58	0.00548	0.0485
signal release (GO:0023061)	183	17	6.6	+	2.57	0.000661	0.0079
Ras protein signal transduction (GO:0007265)	194	18	7	+	2.57	0.000471	0.00588
placenta development (GO:0001890)	151	14	5.45	+	2.57	0.00194	0.0198
regulation of lipid metabolic process (GO:0019216)	346	32	12.49	+	2.56	5.17e-06	9.77e-05
positive regulation of protein kinase activity (GO:0045860)	422	39	15.23	+	2.56	4.12e-07	9.38e-06
regulation of ERK1 and ERK2 cascade (GO:0070372)	303	28	10.93	+	2.56	2.27e-05	0.000376
regulation of MAPK cascade (GO:0043408)	672	62	24.25	+	2.56	1.2e-10	4.73e-09
ion transmembrane transport (GO:0034220)	891	82	32.15	+	2.55	1.2e-13	6.99e-12
alcohol metabolic process (GO:0006066)	326	30	11.76	+	2.55	1.13e-05	0.0002
regulation of cell motility (GO:2000145)	989	91	35.69	+	2.55	4.28e-15	2.9e-13
positive regulation of phosphorylation (GO:0042327)	826	76	29.81	+	2.55	1.12e-12	5.77e-11
response to extracellular stimulus (GO:0009991)	500	46	18.04	+	2.55	3.74e-08	1.01e-06
cell population proliferation (GO:0008283)	718	66	25.91	+	2.55	4.8e-11	1.97e-09
carbohydrate derivative biosynthetic process (GO:1901137)	599	55	21.62	+	2.54	1.67e-09	5.62e-08
negative regulation of protein kinase activity (GO:0006469)	207	19	7.47	+	2.54	0.000376	0.00484
regulation of localization (GO:0032879)	2104	193	75.93	+	2.54	1.76e-32	6.01e-30
response to wounding (GO:0009611)	447	41	16.13	+	2.54	2.33e-07	5.45e-06
regulation of protein transport (GO:0051223)	502	46	18.12	+	2.54	4.12e-08	1.1e-06
developmental growth involved in morphogenesis (GO:0060560)	131	12	4.73	+	2.54	0.00434	0.0394
amide transport (GO:0042886)	142	13	5.12	+	2.54	0.00307	0.0288
regulation of protein phosphorylation (GO:0001932)	1105	101	39.88	+	2.53	2.31e-16	1.89e-14
negative regulation of developmental process (GO:0051093)	923	84	33.31	+	2.52	9.27e-14	5.46e-12
monosaccharide metabolic process (GO:0005996)	176	16	6.35	+	2.52	0.00116	0.0128
learning or memory (GO:0007611)	275	25	9.92	+	2.52	7.79e-05	0.00115
positive regulation of establishment of protein localization (GO:1904951)	320	29	11.55	+	2.51	1.91e-05	0.000321
axonogenesis (GO:0007409)	365	33	13.17	+	2.51	4.88e-06	9.25e-05
positive regulation of neuron projection development (GO:0010976)	155	14	5.59	+	2.5	0.00243	0.0238
positive regulation of kinase activity (GO:0033674)	499	45	18.01	+	2.5	8.61e-08	2.17e-06
cell development (GO:0048468)	1725	155	62.25	+	2.49	7.81e-25	1.47e-22
negative regulation of secretion (GO:0051048)	167	15	6.03	+	2.49	0.00182	0.0187
regulation of multicellular organismal process (GO:0051239)	2750	247	99.24	+	2.49	1.27e-41	6.86e-39
regulation of cell development (GO:0060284)	513	46	18.51	+	2.48	1.1e-07	2.73e-06
organelle assembly (GO:0070925)	803	72	28.98	+	2.48	1.2e-11	5.28e-10
regulation of stress-activated MAPK cascade (GO:0032872)	190	17	6.86	+	2.48	0.000971	0.0109
system process (GO:0003008)	2079	186	75.03	+	2.48	5.3e-30	1.46e-27
regulation of cellular localization (GO:0060341)	962	86	34.72	+	2.48	1.31e-13	7.56e-12
regulation of growth (GO:0040008)	627	56	22.63	+	2.47	3.4e-09	1.09e-07
peptidyl-tyrosine phosphorylation (GO:0018108)	168	15	6.06	+	2.47	0.00192	0.0195
axon development (GO:0061564)	404	36	14.58	+	2.47	2.26e-06	4.56e-05
regulation of locomotion (GO:0040012)	1034	92	37.31	+	2.47	1.89e-14	1.21e-12
regulation of fat cell differentiation (GO:0045598)	135	12	4.87	+	2.46	0.0054	0.0481
regulation of anatomical structure morphogenesis (GO:0022603)	924	82	33.34	+	2.46	7.14e-13	3.78e-11
gonad development (GO:0008406)	226	20	8.16	+	2.45	0.000567	0.00694
positive regulation of cell migration (GO:0030335)	532	47	19.2	+	2.45	9.55e-08	2.39e-06
protein maturation (GO:0051604)	283	25	10.21	+	2.45	0.000102	0.00147
regulation of protein kinase activity (GO:0045859)	668	59	24.11	+	2.45	1.67e-09	5.62e-08
peptidyl-tyrosine modification (GO:0018212)	170	15	6.13	+	2.45	0.00214	0.0214
regulation of phosphorylation (GO:0042325)	1248	110	45.04	+	2.44	6.5e-17	5.69e-15
regulation of stress-activated protein kinase signaling cascade (GO:0070302)	193	17	6.96	+	2.44	0.0017	0.0176
regulation of anatomical structure size (GO:0090066)	511	45	18.44	+	2.44	2.01e-07	4.79e-06
regulation of apoptotic signaling pathway (GO:2001233)	364	32	13.14	+	2.44	1.07e-05	0.00019
cellular response to radiation (GO:0071478)	182	16	6.57	+	2.44	0.00246	0.0241
positive regulation of phosphorus metabolic process (GO:0010562)	911	80	32.88	+	2.43	2.15e-12	1.07e-10
positive regulation of phosphate metabolic process (GO:0045937)	911	80	32.88	+	2.43	2.15e-12	1.07e-10
positive regulation of cell motility (GO:2000147)	558	49	20.14	+	2.43	5.46e-08	1.41e-06
response to organonitrogen compound (GO:0010243)	968	85	34.93	+	2.43	3.95e-13	2.17e-11
response to oxygen-containing compound (GO:1901700)	1551	136	55.97	+	2.43	9.04e-21	1.19e-18
negative regulation of phosphate metabolic process (GO:0045936)	422	37	15.23	+	2.43	3.46e-06	6.75e-05
positive regulation of cell development (GO:0010720)	308	27	11.11	+	2.43	5.7e-05	0.000861
positive regulation of ERK1 and ERK2 cascade (GO:0070374)	217	19	7.83	+	2.43	0.000862	0.00976
negative regulation of phosphorus metabolic process (GO:0010563)	423	37	15.26	+	2.42	3.53e-06	6.86e-05
cellular component assembly (GO:0022607)	2394	209	86.39	+	2.42	1.38e-32	4.93e-30
regulation of establishment of protein localization (GO:0070201)	527	46	19.02	+	2.42	1.68e-07	4.06e-06
cellular carbohydrate metabolic process (GO:0044262)	172	15	6.21	+	2.42	0.00365	0.0339
response to oxidative stress (GO:0006979)	367	32	13.24	+	2.42	1.23e-05	0.000214
positive regulation of cytoskeleton organization (GO:0051495)	195	17	7.04	+	2.42	0.00179	0.0184
protein stabilization (GO:0050821)	218	19	7.87	+	2.42	0.000888	0.01
positive regulation of locomotion (GO:0040017)	574	50	20.71	+	2.41	4.73e-08	1.24e-06
lipid transport (GO:0006869)	333	29	12.02	+	2.41	3.26e-05	0.000525
regulation of protein localization (GO:0032880)	850	74	30.67	+	2.41	2.27e-11	9.72e-10
cellular response to inorganic substance (GO:0071241)	230	20	8.3	+	2.41	0.00064	0.00771
negative regulation of apoptotic process (GO:0043066)	898	78	32.41	+	2.41	1e-11	4.55e-10
positive regulation of MAPK cascade (GO:0043410)	484	42	17.47	+	2.4	7.07e-07	1.55e-05
regulation of lipid biosynthetic process (GO:0046890)	173	15	6.24	+	2.4	0.00373	0.0344
negative regulation of kinase activity (GO:0033673)	231	20	8.34	+	2.4	0.000662	0.0079
development of primary sexual characteristics (GO:0045137)	231	20	8.34	+	2.4	0.000662	0.00789
carbohydrate derivative metabolic process (GO:1901135)	1005	87	36.27	+	2.4	4.68e-13	2.51e-11
system development (GO:0048731)	3838	332	138.5	+	2.4	1.05e-56	2.05e-53
lipid localization (GO:0010876)	370	32	13.35	+	2.4	1.41e-05	0.000243
cell morphogenesis involved in neuron differentiation (GO:0048667)	440	38	15.88	+	2.39	2.89e-06	5.69e-05
cell junction organization (GO:0034330)	498	43	17.97	+	2.39	5.57e-07	1.24e-05
regulation of cell growth (GO:0001558)	429	37	15.48	+	2.39	4.11e-06	7.88e-05
cellular response to external stimulus (GO:0071496)	325	28	11.73	+	2.39	5.24e-05	0.000795
negative regulation of programmed cell death (GO:0043069)	918	79	33.13	+	2.38	8.83e-12	4.04e-10
cellular divalent inorganic cation homeostasis (GO:0072503)	233	20	8.41	+	2.38	0.000709	0.00843
cellular response to peptide (GO:1901653)	303	26	10.93	+	2.38	0.000104	0.00149
glycerolipid metabolic process (GO:0046486)	362	31	13.06	+	2.37	3.4e-05	0.000541
regulation of kinase activity (GO:0043549)	783	67	28.26	+	2.37	6.49e-10	2.31e-08
negative regulation of protein modification process (GO:0031400)	503	43	18.15	+	2.37	6.79e-07	1.5e-05
positive regulation of cell projection organization (GO:0031346)	351	30	12.67	+	2.37	4.87e-05	0.000748
regulation of hormone levels (GO:0010817)	528	45	19.05	+	2.36	3.89e-07	8.88e-06
positive regulation of developmental process (GO:0051094)	1339	114	48.32	+	2.36	1.84e-16	1.52e-14
nucleotide metabolic process (GO:0009117)	517	44	18.66	+	2.36	5.47e-07	1.22e-05
positive regulation of transcription by RNA polymerase II (GO:0045944)	1259	107	45.43	+	2.36	2.34e-15	1.64e-13
cellular amino acid metabolic process (GO:0006520)	283	24	10.21	+	2.35	0.000224	0.00301
pallium development (GO:0021543)	177	15	6.39	+	2.35	0.00412	0.0379
positive regulation of transferase activity (GO:0051347)	590	50	21.29	+	2.35	1.25e-07	3.07e-06
regulation of carbohydrate metabolic process (GO:0006109)	189	16	6.82	+	2.35	0.00295	0.0283
positive regulation of growth (GO:0045927)	260	22	9.38	+	2.34	0.000427	0.00539
regulation of multicellular organismal development (GO:2000026)	1383	117	49.91	+	2.34	9.31e-17	8.02e-15
multicellular organismal homeostasis (GO:0048871)	380	32	13.71	+	2.33	2.84e-05	0.000461
protein processing (GO:0016485)	202	17	7.29	+	2.33	0.0022	0.0218
negative regulation of cell death (GO:0060548)	1022	86	36.88	+	2.33	2.7e-12	1.32e-10
regulation of phosphate metabolic process (GO:0019220)	1404	118	50.67	+	2.33	1.29e-16	1.09e-14
nucleobase-containing small molecule metabolic process (GO:0055086)	595	50	21.47	+	2.33	1.46e-07	3.54e-06
regulation of phosphorus metabolic process (GO:0051174)	1405	118	50.7	+	2.33	1.33e-16	1.12e-14
nucleoside phosphate metabolic process (GO:0006753)	525	44	18.95	+	2.32	1.07e-06	2.26e-05
response to nitrogen compound (GO:1901698)	1062	89	38.32	+	2.32	1.21e-12	6.15e-11
positive regulation of intracellular transport (GO:0032388)	203	17	7.33	+	2.32	0.00227	0.0225
response to starvation (GO:0042594)	215	18	7.76	+	2.32	0.00165	0.0171
actin filament organization (GO:0007015)	275	23	9.92	+	2.32	0.000357	0.00464
neuron projection morphogenesis (GO:0048812)	479	40	17.29	+	2.31	4.24e-06	8.1e-05
protein phosphorylation (GO:0006468)	719	60	25.95	+	2.31	1.07e-08	3.18e-07
response to hormone (GO:0009725)	767	64	27.68	+	2.31	2.96e-09	9.52e-08
regulation of small GTPase mediated signal transduction (GO:0051056)	312	26	11.26	+	2.31	0.000224	0.00301
cell junction assembly (GO:0034329)	276	23	9.96	+	2.31	0.000373	0.00481
positive regulation of cell population proliferation (GO:0008284)	949	79	34.25	+	2.31	3.8e-11	1.58e-09
cellular response to oxygen-containing compound (GO:1901701)	1059	88	38.22	+	2.3	3.33e-12	1.6e-10
regulation of cell population proliferation (GO:0042127)	1674	139	60.41	+	2.3	3.75e-19	3.95e-17
cellular response to peptide hormone stimulus (GO:0071375)	241	20	8.7	+	2.3	0.000959	0.0108
sensory perception of mechanical stimulus (GO:0050954)	181	15	6.53	+	2.3	0.00463	0.0418
regulation of histone modification (GO:0031056)	181	15	6.53	+	2.3	0.00463	0.0418
cell morphogenesis involved in differentiation (GO:0000904)	556	46	20.06	+	2.29	6.91e-07	1.52e-05
cell part morphogenesis (GO:0032990)	508	42	18.33	+	2.29	2.44e-06	4.86e-05
plasma membrane bounded cell projection morphogenesis (GO:0120039)	484	40	17.47	+	2.29	4.67e-06	8.88e-05
multicellular organism development (GO:0007275)	4228	348	152.58	+	2.28	2.36e-55	4.11e-52
regulation of intracellular protein transport (GO:0033157)	231	19	8.34	+	2.28	0.00141	0.0149
carbohydrate metabolic process (GO:0005975)	475	39	17.14	+	2.28	6.94e-06	0.000127
cell motility (GO:0048870)	1061	87	38.29	+	2.27	7.02e-12	3.27e-10
negative regulation of cell development (GO:0010721)	183	15	6.6	+	2.27	0.00494	0.0444
regulation of secretion (GO:0051046)	623	51	22.48	+	2.27	2.75e-07	6.39e-06
response to lipid (GO:0033993)	843	69	30.42	+	2.27	1.48e-09	5.02e-08
protein glycosylation (GO:0006486)	220	18	7.94	+	2.27	0.00199	0.0202
macromolecule glycosylation (GO:0043413)	220	18	7.94	+	2.27	0.00199	0.0202
cell projection morphogenesis (GO:0048858)	489	40	17.65	+	2.27	5.3e-06	0.0001
negative regulation of protein localization (GO:1903828)	196	16	7.07	+	2.26	0.00371	0.0344
export from cell (GO:0140352)	467	38	16.85	+	2.25	1.06e-05	0.000188
calcium ion transport (GO:0006816)	246	20	8.88	+	2.25	0.00117	0.0129
regulation of biological quality (GO:0065008)	3677	298	132.69	+	2.25	8.11e-44	5.08e-41
response to peptide (GO:1901652)	445	36	16.06	+	2.24	2.11e-05	0.000352
cellular component biogenesis (GO:0044085)	2633	213	95.02	+	2.24	4.72e-29	1.23e-26
negative regulation of multicellular organismal process (GO:0051241)	1039	84	37.49	+	2.24	4.47e-11	1.84e-09
ion transport (GO:0006811)	1202	97	43.38	+	2.24	1.14e-12	5.83e-11
cytoskeleton organization (GO:0007010)	1240	100	44.75	+	2.23	4.3e-13	2.34e-11
cellular response to chemical stress (GO:0062197)	273	22	9.85	+	2.23	0.00102	0.0114
microtubule-based movement (GO:0007018)	385	31	13.89	+	2.23	6.99e-05	0.00104
transmembrane receptor protein tyrosine kinase signaling pathway (GO:0007169)	424	34	15.3	+	2.22	4.32e-05	0.000673
positive regulation of protein localization (GO:1903829)	462	37	16.67	+	2.22	1.77e-05	0.000298
cellular response to metal ion (GO:0071248)	200	16	7.22	+	2.22	0.00428	0.0389
negative regulation of transferase activity (GO:0051348)	275	22	9.92	+	2.22	0.00107	0.0118
positive regulation of gene expression (GO:0010628)	1151	92	41.54	+	2.21	7.51e-12	3.49e-10
positive regulation of molecular function (GO:0044093)	1590	127	57.38	+	2.21	2.39e-16	1.93e-14
regulation of cell adhesion (GO:0030155)	789	63	28.47	+	2.21	1.76e-08	5.03e-07
regulation of transferase activity (GO:0051338)	915	73	33.02	+	2.21	1.26e-09	4.32e-08
synapse organization (GO:0050808)	301	24	10.86	+	2.21	0.000592	0.00718
heterocycle biosynthetic process (GO:0018130)	1079	86	38.94	+	2.21	3.6e-11	1.51e-09
locomotory behavior (GO:0007626)	201	16	7.25	+	2.21	0.00444	0.0403
regulation of secretion by cell (GO:1903530)	566	45	20.43	+	2.2	2.72e-06	5.37e-05
positive regulation of nucleic acid-templated transcription (GO:1903508)	1715	136	61.89	+	2.2	3.83e-17	3.53e-15
positive regulation of DNA-templated transcription (GO:0045893)	1715	136	61.89	+	2.2	3.83e-17	3.51e-15
negative regulation of signaling (GO:0023057)	1363	108	49.19	+	2.2	1.02e-13	5.99e-12
positive regulation of multicellular organismal process (GO:0051240)	1515	120	54.67	+	2.19	3.37e-15	2.31e-13
negative regulation of intracellular signal transduction (GO:1902532)	518	41	18.69	+	2.19	9.79e-06	0.000175
negative regulation of transcription by RNA polymerase II (GO:0000122)	974	77	35.15	+	2.19	6.94e-10	2.45e-08
positive regulation of RNA biosynthetic process (GO:1902680)	1721	136	62.11	+	2.19	4.38e-17	3.97e-15
cellular response to organic substance (GO:0071310)	2026	160	73.11	+	2.19	3.39e-20	4.06e-18
aromatic compound biosynthetic process (GO:0019438)	1089	86	39.3	+	2.19	6.93e-11	2.8e-09
plasma membrane bounded cell projection organization (GO:0120036)	1115	88	40.24	+	2.19	3.77e-11	1.57e-09
response to alcohol (GO:0097305)	254	20	9.17	+	2.18	0.00219	0.0218
regulation of protein modification process (GO:0031399)	1563	123	56.4	+	2.18	2.41e-15	1.68e-13
transcription by RNA polymerase II (GO:0006366)	356	28	12.85	+	2.18	0.000329	0.0043
positive regulation of protein modification process (GO:0031401)	1019	80	36.77	+	2.18	5.36e-10	1.92e-08
nervous system development (GO:0007399)	2191	172	79.07	+	2.18	1.22e-21	1.73e-19
nucleobase-containing compound biosynthetic process (GO:0034654)	1007	79	36.34	+	2.17	4.87e-10	1.76e-08
positive regulation of cytosolic calcium ion concentration (GO:0007204)	204	16	7.36	+	2.17	0.00496	0.0445
cell projection organization (GO:0030030)	1161	91	41.9	+	2.17	2.9e-11	1.22e-09
organophosphate biosynthetic process (GO:0090407)	549	43	19.81	+	2.17	6.15e-06	0.000114
cellular response to extracellular stimulus (GO:0031668)	256	20	9.24	+	2.16	0.00229	0.0227
negative regulation of cell communication (GO:0010648)	1357	106	48.97	+	2.16	4.59e-13	2.47e-11
regulation of developmental process (GO:0050793)	2489	194	89.82	+	2.16	3.14e-24	5.4e-22
positive regulation of neurogenesis (GO:0050769)	231	18	8.34	+	2.16	0.00431	0.0392
regulation of vesicle-mediated transport (GO:0060627)	552	43	19.92	+	2.16	6.72e-06	0.000123
positive regulation of cell adhesion (GO:0045785)	488	38	17.61	+	2.16	2.89e-05	0.000469
regulation of neurogenesis (GO:0050767)	373	29	13.46	+	2.15	0.000262	0.00348
cell migration (GO:0016477)	903	70	32.59	+	2.15	9.13e-09	2.73e-07
positive regulation of secretion by cell (GO:1903532)	284	22	10.25	+	2.15	0.00136	0.0145
organic cyclic compound biosynthetic process (GO:1901362)	1216	94	43.88	+	2.14	2.65e-11	1.12e-09
rhythmic process (GO:0048511)	272	21	9.82	+	2.14	0.00185	0.019
negative regulation of signal transduction (GO:0009968)	1257	97	45.36	+	2.14	1.08e-11	4.81e-10
positive regulation of cellular biosynthetic process (GO:0031328)	2048	158	73.91	+	2.14	5.52e-19	5.65e-17
positive regulation of signal transduction (GO:0009967)	1528	117	55.14	+	2.12	7.4e-14	4.43e-12
anatomical structure development (GO:0048856)	5144	393	185.63	+	2.12	6.41e-57	1.44e-53
regulation of protein catabolic process (GO:0042176)	367	28	13.24	+	2.11	0.000413	0.00523
organic hydroxy compound metabolic process (GO:1901615)	485	37	17.5	+	2.11	4.85e-05	0.000746
phosphorylation (GO:0016310)	918	70	33.13	+	2.11	1.98e-08	5.62e-07
response to organic substance (GO:0010033)	2704	206	97.58	+	2.11	7.8e-25	1.49e-22
small molecule metabolic process (GO:0044281)	1654	126	59.69	+	2.11	1.21e-14	8e-13
locomotion (GO:0040011)	539	41	19.45	+	2.11	2.52e-05	0.000414
positive regulation of cellular component organization (GO:0051130)	1054	80	38.04	+	2.1	1.78e-09	5.95e-08
sulfur compound metabolic process (GO:0006790)	330	25	11.91	+	2.1	0.00104	0.0115
cell morphogenesis (GO:0000902)	713	54	25.73	+	2.1	9.86e-07	2.1e-05
positive regulation of biosynthetic process (GO:0009891)	2087	158	75.31	+	2.1	2.28e-18	2.24e-16
positive regulation of macromolecule biosynthetic process (GO:0010557)	1943	147	70.12	+	2.1	5.23e-17	4.64e-15
glycosylation (GO:0070085)	239	18	8.62	+	2.09	0.00515	0.0461
neurogenesis (GO:0022008)	1290	97	46.55	+	2.08	3.71e-11	1.55e-09
transmembrane transport (GO:0055085)	1225	92	44.21	+	2.08	1.58e-10	6.06e-09
regulation of apoptotic process (GO:0042981)	1468	110	52.98	+	2.08	1.89e-12	9.44e-11
hematopoietic or lymphoid organ development (GO:0048534)	710	53	25.62	+	2.07	2.52e-06	5e-05
response to peptide hormone (GO:0043434)	363	27	13.1	+	2.06	0.000697	0.00829
positive regulation of cell communication (GO:0010647)	1696	126	61.2	+	2.06	7.19e-14	4.32e-12
organonitrogen compound biosynthetic process (GO:1901566)	1333	99	48.1	+	2.06	4.38e-11	1.81e-09
regulation of actin cytoskeleton organization (GO:0032956)	364	27	13.14	+	2.06	0.000717	0.00852
positive regulation of RNA metabolic process (GO:0051254)	1848	137	66.69	+	2.05	4.07e-15	2.77e-13
small GTPase mediated signal transduction (GO:0007264)	270	20	9.74	+	2.05	0.0034	0.0316
immune system development (GO:0002520)	757	56	27.32	+	2.05	1.23e-06	2.58e-05
positive regulation of secretion (GO:0051047)	311	23	11.22	+	2.05	0.00215	0.0215
cellular response to chemical stimulus (GO:0070887)	2616	193	94.4	+	2.04	1.7e-21	2.37e-19
cellular response to hormone stimulus (GO:0032870)	489	36	17.65	+	2.04	0.000143	0.00199
response to radiation (GO:0009314)	449	33	16.2	+	2.04	0.000224	0.00301
positive regulation of signaling (GO:0023056)	1701	125	61.38	+	2.04	1.45e-13	8.33e-12
regulation of programmed cell death (GO:0043067)	1498	110	54.06	+	2.03	8.23e-12	3.78e-10
chemotaxis (GO:0006935)	518	38	18.69	+	2.03	8.5e-05	0.00125
microtubule cytoskeleton organization (GO:0000226)	547	40	19.74	+	2.03	5.31e-05	0.000805
taxis (GO:0042330)	520	38	18.77	+	2.03	8.9e-05	0.0013
regulation of protein-containing complex assembly (GO:0043254)	412	30	14.87	+	2.02	0.000536	0.00661
regulation of cellular catabolic process (GO:0031329)	786	57	28.36	+	2.01	1.87e-06	3.82e-05
regulation of actin filament organization (GO:0110053)	276	20	9.96	+	2.01	0.00562	0.0497
phosphate-containing compound metabolic process (GO:0006796)	1855	134	66.94	+	2	5.99e-14	3.64e-12
cell-cell signaling (GO:0007267)	1083	78	39.08	+	2	2.32e-08	6.48e-07
organophosphate metabolic process (GO:0019637)	931	67	33.6	+	1.99	3.08e-07	7.1e-06
regulation of catabolic process (GO:0009894)	987	71	35.62	+	1.99	1.09e-07	2.7e-06
positive regulation of nucleobase-containing compound metabolic process (GO:0045935)	2058	147	74.27	+	1.98	6.47e-15	4.34e-13
phosphorus metabolic process (GO:0006793)	1881	134	67.88	+	1.97	1.48e-13	8.47e-12
negative regulation of cellular component organization (GO:0051129)	690	49	24.9	+	1.97	2.14e-05	0.000355
developmental process (GO:0032502)	5677	403	204.87	+	1.97	1.44e-50	1.61e-47
regulation of nervous system development (GO:0051960)	452	32	16.31	+	1.96	0.000587	0.00713
regulation of cell death (GO:0010941)	1654	117	59.69	+	1.96	1.1e-11	4.89e-10
positive regulation of catalytic activity (GO:0043085)	1194	84	43.09	+	1.95	2.31e-08	6.47e-07
regulation of plasma membrane bounded cell projection organization (GO:0120035)	640	45	23.1	+	1.95	4.66e-05	0.000721
regulation of cell projection organization (GO:0031344)	656	46	23.67	+	1.94	5.46e-05	0.000827
organelle organization (GO:0006996)	3026	212	109.2	+	1.94	2.75e-21	3.68e-19
negative regulation of response to stimulus (GO:0048585)	1620	113	58.46	+	1.93	7.17e-11	2.89e-09
cell differentiation (GO:0030154)	3519	245	126.99	+	1.93	8.84e-25	1.63e-22
negative regulation of DNA-templated transcription (GO:0045892)	1323	92	47.74	+	1.93	7.39e-09	2.26e-07
cellular developmental process (GO:0048869)	3542	246	127.82	+	1.92	1.15e-24	2.07e-22
negative regulation of nucleic acid-templated transcription (GO:1903507)	1325	92	47.82	+	1.92	7.57e-09	2.3e-07
neuron projection development (GO:0031175)	677	47	24.43	+	1.92	4.61e-05	0.000713
regulation of body fluid levels (GO:0050878)	375	26	13.53	+	1.92	0.00228	0.0226
negative regulation of RNA biosynthetic process (GO:1902679)	1327	92	47.89	+	1.92	7.77e-09	2.36e-07
behavior (GO:0007610)	606	42	21.87	+	1.92	0.000117	0.00166
cellular component organization (GO:0016043)	5523	382	199.31	+	1.92	5.51e-44	3.76e-41
positive regulation of intracellular signal transduction (GO:1902533)	999	69	36.05	+	1.91	7.73e-07	1.68e-05
negative regulation of molecular function (GO:0044092)	1150	79	41.5	+	1.9	1.34e-07	3.27e-06
regulation of signal transduction (GO:0009966)	2989	205	107.86	+	1.9	2.54e-19	2.71e-17
positive regulation of cellular metabolic process (GO:0031325)	3122	214	112.66	+	1.9	2.3e-20	2.88e-18
regulation of DNA-binding transcription factor activity (GO:0051090)	438	30	15.81	+	1.9	0.0013	0.0141
regulation of cellular component biogenesis (GO:0044087)	951	65	34.32	+	1.89	2.52e-06	4.99e-05
negative regulation of RNA metabolic process (GO:0051253)	1435	98	51.79	+	1.89	4.65e-09	1.46e-07
regulation of cell communication (GO:0010646)	3369	230	121.58	+	1.89	6.04e-22	8.78e-20
positive regulation of catabolic process (GO:0009896)	513	35	18.51	+	1.89	0.000554	0.00683
regulation of molecular function (GO:0065009)	3094	211	111.65	+	1.89	7.81e-20	9.13e-18
positive regulation of cellular catabolic process (GO:0031331)	411	28	14.83	+	1.89	0.00219	0.0217
regulation of cellular component organization (GO:0051128)	2364	161	85.31	+	1.89	1.04e-14	6.87e-13
negative regulation of biosynthetic process (GO:0009890)	1624	110	58.61	+	1.88	7.28e-10	2.57e-08
regulation of signaling (GO:0023051)	3381	229	122.01	+	1.88	1.97e-21	2.71e-19
regulation of cellular response to stress (GO:0080135)	709	48	25.59	+	1.88	6.82e-05	0.00102
multicellular organismal process (GO:0032501)	6581	445	237.49	+	1.87	8.44e-53	1.1e-49
positive regulation of apoptotic process (GO:0043065)	503	34	18.15	+	1.87	0.00077	0.00908
regulation of neuron projection development (GO:0010975)	445	30	16.06	+	1.87	0.00207	0.0208
RNA biosynthetic process (GO:0032774)	624	42	22.52	+	1.87	0.000223	0.003
cellular component organization or biogenesis (GO:0071840)	5727	385	206.67	+	1.86	1.82e-41	9.49e-39
negative regulation of cellular biosynthetic process (GO:0031327)	1594	107	57.52	+	1.86	1.96e-09	6.49e-08
generation of neurons (GO:0048699)	1134	76	40.92	+	1.86	6.31e-07	1.4e-05
positive regulation of cell death (GO:0010942)	583	39	21.04	+	1.85	0.000492	0.00613
cellular lipid metabolic process (GO:0044255)	928	62	33.49	+	1.85	7.52e-06	0.000136
nucleic acid-templated transcription (GO:0097659)	614	41	22.16	+	1.85	0.000307	0.00403
cellular nitrogen compound biosynthetic process (GO:0044271)	1588	106	57.31	+	1.85	2.9e-09	9.34e-08
positive regulation of protein metabolic process (GO:0051247)	1515	101	54.67	+	1.85	7.58e-09	2.3e-07
negative regulation of nucleobase-containing compound metabolic process (GO:0045934)	1562	104	56.37	+	1.85	5.1e-09	1.59e-07
negative regulation of macromolecule biosynthetic process (GO:0010558)	1533	102	55.32	+	1.84	8.75e-09	2.63e-07
neuron development (GO:0048666)	843	56	30.42	+	1.84	2.48e-05	0.000408
cell-cell adhesion (GO:0098609)	543	36	19.6	+	1.84	0.000779	0.00901
response to chemical (GO:0042221)	4060	269	146.51	+	1.84	1.37e-24	2.45e-22
negative regulation of cellular metabolic process (GO:0031324)	2264	150	81.7	+	1.84	8.57e-13	4.49e-11
modulation of chemical synaptic transmission (GO:0050804)	438	29	15.81	+	1.83	0.00295	0.0283
intracellular signal transduction (GO:0035556)	1511	100	54.53	+	1.83	1.62e-08	4.69e-07
regulation of trans-synaptic signaling (GO:0099177)	439	29	15.84	+	1.83	0.00299	0.0286
positive regulation of programmed cell death (GO:0043068)	516	34	18.62	+	1.83	0.0013	0.0141
positive regulation of cellular component biogenesis (GO:0044089)	501	33	18.08	+	1.83	0.00165	0.0171
neuron differentiation (GO:0030182)	1065	70	38.43	+	1.82	3.72e-06	7.19e-05
regulation of intracellular signal transduction (GO:1902531)	1721	113	62.11	+	1.82	2.03e-09	6.69e-08
lipid metabolic process (GO:0006629)	1234	81	44.53	+	1.82	5.27e-07	1.18e-05
biosynthetic process (GO:0009058)	2603	170	93.94	+	1.81	5.18e-14	3.16e-12
DNA-templated transcription (GO:0006351)	613	40	22.12	+	1.81	0.000674	0.00803
organic substance biosynthetic process (GO:1901576)	2534	165	91.45	+	1.8	2.23e-13	1.24e-11
cellular macromolecule biosynthetic process (GO:0034645)	773	50	27.9	+	1.79	0.000137	0.00192
macromolecule biosynthetic process (GO:0009059)	1487	96	53.66	+	1.79	9.96e-08	2.49e-06
cellular biosynthetic process (GO:0044249)	2464	159	88.92	+	1.79	1.49e-12	7.5e-11
positive regulation of response to stimulus (GO:0048584)	2223	143	80.22	+	1.78	2.69e-11	1.14e-09
negative regulation of gene expression (GO:0010629)	902	58	32.55	+	1.78	4.4e-05	0.000686
microtubule-based process (GO:0007017)	809	52	29.19	+	1.78	0.000126	0.00178
positive regulation of nitrogen compound metabolic process (GO:0051173)	3174	202	114.54	+	1.76	1.02e-15	7.67e-14
cellular response to lipid (GO:0071396)	519	33	18.73	+	1.76	0.00295	0.0283
positive regulation of metabolic process (GO:0009893)	3858	245	139.22	+	1.76	1.79e-19	1.96e-17
regulation of cytoskeleton organization (GO:0051493)	540	34	19.49	+	1.74	0.00253	0.0247
positive regulation of macromolecule metabolic process (GO:0010604)	3542	223	127.82	+	1.74	5.36e-17	4.73e-15
secretion (GO:0046903)	527	33	19.02	+	1.74	0.00327	0.0305
negative regulation of cellular process (GO:0048523)	4732	296	170.76	+	1.73	1.05e-23	1.69e-21
cell surface receptor signaling pathway (GO:0007166)	2174	135	78.45	+	1.72	1.3e-09	4.45e-08
hemopoiesis (GO:0030097)	660	40	23.82	+	1.68	0.00221	0.0219
response to external stimulus (GO:0009605)	2469	149	89.1	+	1.67	8.33e-10	2.91e-08
regulation of protein metabolic process (GO:0051246)	2587	156	93.36	+	1.67	3e-10	1.13e-08
negative regulation of nitrogen compound metabolic process (GO:0051172)	2409	145	86.93	+	1.67	1.69e-09	5.67e-08
regulation of response to stimulus (GO:0048583)	4034	242	145.58	+	1.66	2.56e-16	2.05e-14
cell adhesion (GO:0007155)	969	58	34.97	+	1.66	0.000314	0.00412
organic acid metabolic process (GO:0006082)	857	51	30.93	+	1.65	0.000805	0.00927
negative regulation of protein metabolic process (GO:0051248)	1042	62	37.6	+	1.65	0.000195	0.00266
response to cytokine (GO:0034097)	808	48	29.16	+	1.65	0.00115	0.0126
apoptotic process (GO:0006915)	1033	61	37.28	+	1.64	0.000341	0.00445
regulation of response to stress (GO:0080134)	1373	81	49.55	+	1.63	2.93e-05	0.000474
negative regulation of macromolecule metabolic process (GO:0010605)	2764	163	99.75	+	1.63	6.34e-10	2.27e-08
oxoacid metabolic process (GO:0043436)	848	50	30.6	+	1.63	0.00107	0.0119
peptidyl-amino acid modification (GO:0018193)	882	52	31.83	+	1.63	0.000936	0.0105
negative regulation of catalytic activity (GO:0043086)	781	46	28.18	+	1.63	0.00184	0.0189
cell death (GO:0008219)	1108	65	39.98	+	1.63	0.00021	0.00285
regulation of catalytic activity (GO:0050790)	2373	139	85.63	+	1.62	2.18e-08	6.11e-07
negative regulation of biological process (GO:0048519)	5314	310	191.77	+	1.62	3.14e-20	3.82e-18
negative regulation of metabolic process (GO:0009892)	2988	174	107.83	+	1.61	2.95e-10	1.11e-08
programmed cell death (GO:0012501)	1074	62	38.76	+	1.6	0.000448	0.00565
protein localization to organelle (GO:0033365)	694	40	25.04	+	1.6	0.00539	0.048
carboxylic acid metabolic process (GO:0019752)	822	47	29.66	+	1.58	0.0032	0.0298
positive regulation of cellular process (GO:0048522)	5670	321	204.61	+	1.57	3.9e-19	4.07e-17
regulation of transcription by RNA polymerase II (GO:0006357)	2606	147	94.04	+	1.56	7.63e-08	1.94e-06
regulation of organelle organization (GO:0033043)	1189	67	42.91	+	1.56	0.0006	0.00727
developmental process involved in reproduction (GO:0003006)	947	53	34.17	+	1.55	0.00253	0.0246
localization (GO:0051179)	4566	255	164.77	+	1.55	1.17e-13	6.85e-12
reproductive process (GO:0022414)	1437	80	51.86	+	1.54	0.000197	0.00268
regulation of response to external stimulus (GO:0032101)	973	54	35.11	+	1.54	0.00286	0.0275
macromolecule localization (GO:0033036)	2345	130	84.62	+	1.54	1.53e-06	3.17e-05
reproduction (GO:0000003)	1447	80	52.22	+	1.53	0.000271	0.00361
organonitrogen compound metabolic process (GO:1901564)	5013	277	180.91	+	1.53	1.72e-14	1.11e-12
positive regulation of biological process (GO:0048518)	6304	347	227.49	+	1.53	2.41e-19	2.59e-17
transport (GO:0006810)	3840	209	138.57	+	1.51	6.63e-10	2.36e-08
establishment of localization (GO:0051234)	3997	216	144.24	+	1.5	6.37e-10	2.27e-08
cellular macromolecule localization (GO:0070727)	1925	103	69.47	+	1.48	9.6e-05	0.0014
cellular response to stress (GO:0033554)	1599	85	57.7	+	1.47	0.000513	0.00634
cellular localization (GO:0051641)	2655	141	95.81	+	1.47	4.08e-06	7.85e-05
response to stress (GO:0006950)	3466	184	125.08	+	1.47	7.46e-08	1.91e-06
organic cyclic compound metabolic process (GO:1901360)	3292	174	118.8	+	1.46	2.8e-07	6.49e-06
protein localization (GO:0008104)	1919	101	69.25	+	1.46	0.000205	0.00278
nervous system process (GO:0050877)	1465	76	52.87	+	1.44	0.00235	0.0233
regulation of DNA-templated transcription (GO:0006355)	3454	179	124.65	+	1.44	6.13e-07	1.37e-05
regulation of nucleic acid-templated transcription (GO:1903506)	3456	179	124.72	+	1.44	6.2e-07	1.38e-05
protein metabolic process (GO:0019538)	3920	203	141.46	+	1.44	7.96e-08	2.01e-06
regulation of RNA biosynthetic process (GO:2001141)	3465	179	125.04	+	1.43	8.12e-07	1.76e-05
regulation of cellular metabolic process (GO:0031323)	5647	291	203.78	+	1.43	1.15e-11	5.08e-10
regulation of biosynthetic process (GO:0009889)	4163	214	150.23	+	1.42	4.34e-08	1.15e-06
cellular metabolic process (GO:0044237)	6606	339	238.39	+	1.42	4.77e-14	2.92e-12
regulation of cellular biosynthetic process (GO:0031326)	4102	209	148.03	+	1.41	1.35e-07	3.28e-06
establishment of localization in cell (GO:0051649)	1752	89	63.22	+	1.41	0.00171	0.0177
regulation of gene expression (GO:0010468)	4855	246	175.2	+	1.4	8.4e-09	2.54e-07
signaling (GO:0023052)	5231	265	188.77	+	1.4	1.46e-09	4.96e-08
regulation of primary metabolic process (GO:0080090)	5872	293	211.9	+	1.38	4.12e-10	1.5e-08
regulation of RNA metabolic process (GO:0051252)	3752	187	135.4	+	1.38	4.48e-06	8.54e-05
primary metabolic process (GO:0044238)	7228	360	260.84	+	1.38	2.93e-13	1.63e-11
regulation of macromolecule biosynthetic process (GO:0010556)	3938	196	142.11	+	1.38	2.16e-06	4.36e-05
metabolic process (GO:0008152)	8131	403	293.43	+	1.37	1.98e-15	1.41e-13
heterocycle metabolic process (GO:0046483)	2999	148	108.23	+	1.37	9.47e-05	0.00138
nitrogen compound metabolic process (GO:0006807)	6710	330	242.15	+	1.36	4.64e-11	1.9e-09
cellular aromatic compound metabolic process (GO:0006725)	3050	150	110.07	+	1.36	0.000105	0.0015
regulation of nucleobase-containing compound metabolic process (GO:0019219)	4067	200	146.77	+	1.36	3.58e-06	6.95e-05
regulation of metabolic process (GO:0019222)	6754	331	243.73	+	1.36	6.54e-11	2.65e-09
protein modification process (GO:0036211)	2658	130	95.92	+	1.36	0.000467	0.00583
organic substance metabolic process (GO:0071704)	7697	376	277.76	+	1.35	7.94e-13	4.18e-11
nucleobase-containing compound metabolic process (GO:0006139)	2825	138	101.95	+	1.35	0.000289	0.00382
cell communication (GO:0007154)	5342	260	192.78	+	1.35	1.02e-07	2.54e-06
cellular response to stimulus (GO:0051716)	6569	319	237.06	+	1.35	6.65e-10	2.36e-08
regulation of nitrogen compound metabolic process (GO:0051171)	5709	277	206.02	+	1.34	2.93e-08	8.07e-07
response to stimulus (GO:0050896)	8209	398	296.24	+	1.34	1.51e-13	8.64e-12
regulation of macromolecule metabolic process (GO:0060255)	6214	299	224.25	+	1.33	1.22e-08	3.56e-07
macromolecule modification (GO:0043412)	2883	137	104.04	+	1.32	0.00106	0.0117
gene expression (GO:0010467)	2314	109	83.51	+	1.31	0.00471	0.0424
cellular nitrogen compound metabolic process (GO:0034641)	3573	168	128.94	+	1.3	0.000329	0.0043
cellular process (GO:0009987)	15044	703	542.9	+	1.29	4.08e-51	4.92e-48
macromolecule metabolic process (GO:0043170)	5941	277	214.39	+	1.29	1.18e-06	2.48e-05
signal transduction (GO:0007165)	4887	224	176.36	+	1.27	9.56e-05	0.00139
biological regulation (GO:0065007)	12544	556	452.68	+	1.23	4.59e-15	3.1e-13
regulation of biological process (GO:0050789)	11806	523	426.05	+	1.23	6.82e-13	3.62e-11
regulation of cellular process (GO:0050794)	11187	494	403.71	+	1.22	4.3e-11	1.78e-09
biological_process (GO:0008150)	17864	736	644.66	+	1.14	9.88e-35	3.87e-32
proteolysis involved in protein catabolic process (GO:0051603)	647	10	23.35	-	0.43	0.00329	0.0307
adaptive immune response (GO:0002250)	659	10	23.78	-	0.42	0.00251	0.0245
detection of stimulus involved in sensory perception (GO:0050906)	560	4	20.21	-	0.2	3.36e-05	0.000536
sensory perception of chemical stimulus (GO:0007606)	551	2	19.88	-	0.1	8.87e-07	1.91e-05
Unclassified (UNCLASSIFIED)	2725	7	98.34	-	0.07	9.88e-35	3.97e-32
detection of chemical stimulus involved in sensory perception of smell (GO:0050911)	443	0	15.99	-	< 0.01	2.51e-07	5.87e-06
detection of chemical stimulus involved in sensory perception (GO:0050907)	489	0	17.65	-	< 0.01	5.27e-08	1.37e-06
sensory perception of smell (GO:0007608)	470	0	16.96	-	< 0.01	7.44e-08	1.9e-06

## Sheet: Supplemental Table S3
Supplemental Table S3. Pathways enriched in genes associated with cardiomyopathy
Pathway	p-value	q-value	size	Candidate	Percent	Ratio	Members_input_overlap	Source	External_id
Thermogenesis - Homo sapiens (human)	3.93798e-41	1.23259e-38	232	52	0.224	0.224138	NDUFB8; HRAS; PRKAG2; NDUFB3; NDUFAF5; NDUFAF4; NDUFAF6; NDUFAF1; NDUFAF3; NDUFAF2; COX6B1; UQCRB; NDUFAF8; NDUFV2; NDUFV1; COX14; PNPLA2; CPT2; NRAS; COX10; NDUFB11; COX20; NDUFA10; NDUFA11; NPPA; NDUFA6; NDUFA4; NDUFA2; NDUFA1; COA5; COA7; COA6; NDUFA9; SDHA; SLC25A20; COX6A1; KRAS; PRDM16; SOS1; ATP5F1D; ATP5F1E; CYC1; SDHD; NDUFS1; NDUFS2; NDUFS3; NDUFS4; NDUFS6; NDUFS7; NDUFS8; COX7B; COX15	KEGG	path:hsa04714
Respiratory electron transport, ATP synthesis by chemiosmotic coupling, and heat production by uncoupling proteins.	1.79524e-40	3.74606e-38	113	40	0.354	0.353982	ETFA; TMEM126B; NDUFB8; NDUFB3; NUBPL; NDUFAF5; NDUFAF4; NDUFAF6; NDUFAF1; NDUFAF3; NDUFAF2; COX6B1; UQCRB; NDUFV2; NDUFV1; NDUFB11; NDUFA10; NDUFA11; NDUFA6; NDUFA4; ETFB; NDUFA2; NDUFA1; ETFDH; NDUFA9; SDHA; COX6A1; ATP5F1D; ACAD9; ATP5F1E; CYC1; NDUFS1; NDUFS2; NDUFS3; NDUFS4; NDUFS6; NDUFS7; NDUFS8; COX7B; SDHD	Reactome	R-HSA-163200
The citric acid (TCA) cycle and respiratory electron transport	1.00895e-34	1.579e-32	162	41	0.253	0.253086	ETFA; TMEM126B; NDUFB8; NDUFB3; NUBPL; NDUFAF5; NDUFAF4; NDUFAF6; NDUFAF1; NDUFAF3; NDUFAF2; COX6B1; UQCRB; NDUFV2; NDUFV1; NDUFB11; NDUFA10; NDUFA11; NDUFA6; NDUFA4; ETFB; NDUFA2; NDUFA1; IDH2; ETFDH; NDUFA9; SDHA; COX6A1; ATP5F1D; ACAD9; ATP5F1E; CYC1; NDUFS1; NDUFS2; NDUFS3; NDUFS4; NDUFS6; NDUFS7; NDUFS8; COX7B; SDHD	Reactome	R-HSA-1428517
Complex I biogenesis	9.55034e-32	1.1957e-29	57	27	0.474	0.473684	TMEM126B; NDUFB8; NDUFB3; NUBPL; NDUFAF5; NDUFAF4; NDUFAF6; NDUFAF1; NDUFAF3; NDUFAF2; NDUFV2; NDUFV1; NDUFB11; NDUFA10; NDUFA11; NDUFA6; NDUFA2; NDUFA1; NDUFA9; ACAD9; NDUFS1; NDUFS2; NDUFS3; NDUFS4; NDUFS6; NDUFS7; NDUFS8	Reactome	R-HSA-6799198
Oxidative phosphorylation - Homo sapiens (human)	3.34868e-25	3.49379e-23	133	31	0.233	0.233083	NDUFB8; NDUFB3; PPA2; COX6B1; UQCRB; NDUFV2; NDUFV1; COX10; NDUFB11; NDUFA10; NDUFA11; NDUFA6; NDUFA4; NDUFA2; NDUFA1; NDUFA9; NDUFS8; COX6A1; ATP5F1D; ATP5F1E; CYC1; COX15; NDUFS1; NDUFS2; NDUFS3; NDUFS4; NDUFS6; NDUFS7; SDHA; COX7B; SDHD	KEGG	path:hsa00190
Diabetic cardiomyopathy - Homo sapiens (human)	9.79561e-25	8.76008e-23	203	36	0.177	0.17734	CPT2; NDUFB8; NDUFB3; TGFB3; COX6B1; UQCRB; NDUFV2; NDUFV1; RYR2; NDUFB11; NDUFA10; TNNI3; NDUFA11; NDUFA6; NDUFA4; NDUFA2; NDUFA1; NDUFA9; SDHA; SLC25A4; COX6A1; PPP1CB; ATP5F1D; ATP5F1E; CYC1; GSK3B; NDUFS1; NDUFS2; NDUFS3; NDUFS4; NDUFS6; NDUFS7; NDUFS8; PLN; COX7B; SDHD	KEGG	path:hsa05415
Hypertrophic cardiomyopathy - Homo sapiens (human)	3.08979e-21	2.41776e-19	90	24	0.267	0.266667	EMD; TPM1; DMD; ACTC1; DES; TGFB3; MYL2; TNNC1; TNNT2; MYH6; MYH7; SGCG; RYR2; SGCB; SGCA; CACNA1C; TNNI3; TTN; LAMA2; PRKAG2; LMNA; SGCD; MYBPC3; MYL3	KEGG	path:hsa05410
Dilated cardiomyopathy - Homo sapiens (human)	1.26331e-20	8.78705e-19	96	24	0.253	0.25	EMD; TPM1; DMD; ACTC1; DES; TGFB3; MYL2; TNNC1; TNNT2; MYH6; MYH7; SGCG; RYR2; SGCB; SGCA; CACNA1C; TNNI3; TTN; LAMA2; LMNA; SGCD; MYBPC3; PLN; MYL3	KEGG	path:hsa05414
Striated Muscle Contraction	2.73739e-17	1.31816e-15	35	15	0.429	0.428571	TCAP; ACTN2; TNNT2; DMD; MYH7; DES; TNNC1; MYL4; TPM1; TTN; MYL2; MYL3; MYH6; MYBPC3; TNNI3	Reactome	R-HSA-390522
Muscle contraction	3.24679e-17	1.45178e-15	174	27	0.155	0.155172	RYR2; DMD; DES; MYL4; MYL2; MYL3; CAV3; TNNT2; MYH6; MYH7; CACNA1C; TPM1; TTN; DMPK; MYBPC3; TNNI3; DYSF; VCL; KCNQ1; TCAP; ACTN2; SCN5A; SCN1B; ABCC9; PLN; NPPA; TNNC1	Reactome	R-HSA-397014
Arrhythmogenic right ventricular cardiomyopathy - Homo sapiens (human)	2.34837e-16	9.188e-15	77	19	0.247	0.246753	EMD; LAMA2; DES; DMD; RYR2; ACTN2; SGCG; SGCD; CACNA1C; DSC2; SGCB; DSP; JUP; PKP2; SGCA; DSG2; LMNA; CDH2; CTNNA3	KEGG	path:hsa05412
Cardiac muscle contraction - Homo sapiens (human)	4.11555e-14	1.35827e-12	87	18	0.207	0.206897	COX7B; CACNA1C; MYH6; MYH7; CASQ2; ACTC1; RYR2; CYC1; TPM1; COX6A1; MYL4; TNNT2; MYL2; MYL3; COX6B1; TNNC1; UQCRB; TNNI3	KEGG	path:hsa04260
Metabolism	4.12255e-14	1.35827e-12	1954	85	0.044	0.0435005	NDUFA6; ACADVL; AGK; TMEM126B; NDUFB8; PCCB; GLA; PRKAG2; NDUFB3; NDUFA11; NUBPL; DHCR7; NDUFAF5; NDUFAF4; RPL3L; NDUFAF6; NDUFAF1; PPA2; NDUFAF3; NDUFAF2; B3GAT3; COX6B1; UQCRB; CHKB; NDUFV2; NDUFV1; SLC22A5; HADHB; TTR; CPT2; NDUFB11; IDUA; PNPLA2; FAH; NDUFS3; ACAD8; GBE1; COX6A1; NDUFA10; GAA; TAFAZZIN; ETFA; MLYCD; NDUFA4; COX15; NDUFA2; NDUFA1; CACNA1C; IDH2; NAGLU; NDUFS7; HADHA; ETFDH; ND…	Reactome	R-HSA-1430728
Retrograde endocannabinoid signaling - Homo sapiens (human)	6.79853e-12	2.02661e-10	148	20	0.135	0.135135	NDUFA6; NDUFV2; NDUFV1; CACNA1C; NDUFA2; NDUFA1; NDUFB8; NDUFB3; NDUFA4; NDUFB11; NDUFA9; NDUFS1; NDUFS2; NDUFS3; NDUFA10; NDUFA11; NDUFS6; NDUFS7; NDUFS8; NDUFS4	KEGG	path:hsa04723
Glycosaminoglycan degradation - Homo sapiens (human)	2.41609e-11	6.87488e-10	19	9	0.474	0.473684	GNS; ARSB; NAGLU; GALNS; GLB1; HGSNAT; SGSH; IDUA; GUSB	KEGG	path:hsa00531
RAF activation	5.01436e-10	1.30791e-08	34	10	0.294	0.294118	PPP1CB; HRAS; NRAS; MRAS; MAP2K1; MAP2K2; SHOC2; BRAF; RAF1; KRAS	Reactome	R-HSA-5673000
Oncogenic MAPK signaling	5.30965e-10	1.32954e-08	69	13	0.188	0.188406	PPP1CB; VCL; HRAS; NRAS; MRAS; MAP2K2; MAP2K1; BRAF; AGK; LMNA; RAF1; SHOC2; KRAS	Reactome	R-HSA-6802957
Adrenergic signaling in cardiomyocytes - Homo sapiens (human)	4.29337e-09	1.03371e-07	150	17	0.113	0.113333	CACNA1C; MYH6; MYH7; TNNI3; ACTC1; RYR2; PPP1CB; TPM1; KCNQ1; MYL4; TNNT2; MYL2; MYL3; PLN; SCN1B; SCN5A; TNNC1	KEGG	path:hsa04261
Diseases of signal transduction by growth factor receptors and second messengers	7.27645e-08	1.62681e-06	274	21	0.077	0.0766423	PTPN11; PSEN1; AGK; SOS1; PSEN2; HRAS; NRAS; VCL; MRAS; CBL; GSK3B; VCP; MAP2K2; MAP2K1; BRAF; PPP1CB; LMNA; RAF1; SHOC2; MIB1; KRAS	Reactome	R-HSA-5663202
Signalling to ERKs	1.52145e-07	3.28424e-06	33	8	0.242	0.242424	SOS1; HRAS; NRAS; RIT1; MAP2K2; MAP2K1; BRAF; KRAS	Reactome	R-HSA-187687
Lysosome - Homo sapiens (human)	1.61597e-07	3.37198e-06	128	14	0.109	0.109375	GNS; ARSB; SCARB2; GNPTAB; GLA; NAGLU; GALNS; GLB1; HGSNAT; SGSH; GUSB; IDUA; GAA; LAMP2	KEGG	path:hsa04142
Signaling by MRAS-complex mutants	2.97413e-07	5.81815e-06	9	5	0.556	0.555556	RAF1; SHOC2; PPP1CB; BRAF; MRAS	Reactome	R-HSA-9660537
Apelin signaling pathway - Homo sapiens (human)	3.77229e-07	7.15592e-06	137	14	0.102	0.10219	PRKAG2; MYLK2; HRAS; RYR2; NRAS; MYLK3; MAP2K1; MRAS; MAP2K2; MYL4; MYL2; MYL3; RAF1; KRAS	KEGG	path:hsa04371
MAP2K and MAPK activation	4.93158e-07	9.07991e-06	38	8	0.211	0.210526	VCL; HRAS; NRAS; MAP2K2; MAP2K1; BRAF; RAF1; KRAS	Reactome	R-HSA-5674135
Carnitine metabolism	1.0566e-06	1.66001e-05	11	5	0.455	0.454545	PRKAG2; SLC22A5; SLC25A20; CPT2; CHKB	Reactome	R-HSA-200425
nfat and hypertrophy of the heart	1.61778e-06	2.30165e-05	44	8	0.182	0.181818	ACTA1; SOS1; CTF1; HRAS; GSK3B; MYL2; NPPA; NKX2-5	BioCarta	nfatpathway
Focal adhesion - Homo sapiens (human)	1.66277e-06	2.3131e-05	201	16	0.08	0.079602	LAMA2; LAMA4; SOS1; MYLK2; HRAS; GSK3B; VCL; ILK; MYLK3; MAP2K1; MYL2; BRAF; PPP1CB; FLNC; RAF1; CAV3	KEGG	path:hsa04510
erk1/erk2 mapk signaling pathway	2.72841e-06	3.71301e-05	22	6	0.273	0.272727	SOS1; HRAS; MAP2K2; MAP2K1; TERT; RAF1	BioCarta	erkpathway
Neurotrophin signaling pathway - Homo sapiens (human)	2.99515e-06	3.98929e-05	119	12	0.101	0.10084	SOS1; PSEN2; PTPN11; NRAS; GSK3B; MAP2K2; MAP2K1; BRAF; HRAS; RAF1; PSEN1; KRAS	KEGG	path:hsa04722
Regulation of RAS by GAPs	3.63227e-06	4.73709e-05	23	6	0.261	0.26087	HRAS; NRAS; SPRED1; NF1; RASA2; KRAS	Reactome	R-HSA-5658442
Long-term potentiation - Homo sapiens (human)	5.00023e-06	5.97954e-05	67	9	0.134	0.134328	PPP1CB; HRAS; CACNA1C; NRAS; MAP2K2; MAP2K1; BRAF; RAF1; KRAS	KEGG	path:hsa04720
ErbB signaling pathway - Homo sapiens (human)	5.06255e-06	5.97954e-05	85	10	0.118	0.117647	SOS1; HRAS; NRAS; CBL; GSK3B; MAP2K2; MAP2K1; BRAF; RAF1; KRAS	KEGG	path:hsa04012
Signaling by FGFR1	5.17517e-06	5.99937e-05	51	8	0.157	0.156863	SOS1; PTPN11; NRAS; SPRED1; CBL; BRAF; HRAS; KRAS	Reactome	R-HSA-5654736
Oxytocin signaling pathway - Homo sapiens (human)	8.43365e-06	8.65486e-05	154	13	0.084	0.0844156	RYR2; PPP1CB; MAP2K2; MYLK2; HRAS; PRKAG2; NRAS; MYLK3; CACNA1C; MAP2K1; NPPA; RAF1; KRAS	KEGG	path:hsa04921
Signaling by FGFR2/3/4	1.14308e-05	0.000111808	41	7	0.171	0.170732	SOS1; HRAS; NRAS; CBL; BRAF; PTPN11; KRAS	Reactome	R-HSA-5654741
role of erbb2 in signal transduction and oncology	1.25056e-05	0.000118614	28	6	0.214	0.214286	LRPPRC; SOS1; HRAS; MAP2K2; MAP2K1; RAF1	BioCarta	her2pathway
Insulin signaling pathway - Homo sapiens (human)	1.29292e-05	0.000120423	137	12	0.088	0.0875912	PPP1CB; SOS1; HRAS; PRKAG2; NRAS; CBL; GSK3B; MAP2K2; MAP2K1; BRAF; RAF1; KRAS	KEGG	path:hsa04910
MAPK1/MAPK3 signaling	1.30811e-05	0.000120423	236	16	0.068	0.0677966	ACTN2; PPP1CB; SOS1; NRAS; HRAS; VCL; MRAS; SPRED1; MAP2K2; MAP2K1; BRAF; NF1; RAF1; SHOC2; RASA2; KRAS	Reactome	R-HSA-5684996
fc epsilon receptor i signaling in mast cells	1.55159e-05	0.000134974	29	6	0.207	0.206897	SOS1; HRAS; MAP2K2; MAP2K1; RAF1; BTK	BioCarta	fcer1pathway
Viral myocarditis - Homo sapiens (human)	1.57852e-05	0.000135363	60	8	0.136	0.133333	LAMA2; MYH6; MYH7; SGCG; SGCD; SGCB; SGCA; DMD	KEGG	path:hsa05416
Tie2 Signaling	1.75475e-05	0.000148443	18	5	0.278	0.277778	PTPN11; NRAS; HRAS; SOS1; KRAS	Reactome	R-HSA-210993
B cell receptor signaling pathway - Homo sapiens (human)	2.1826e-05	0.000177443	82	9	0.112	0.109756	SOS1; HRAS; NRAS; GSK3B; MAP2K2; MAP2K1; RAF1; BTK; KRAS	KEGG	path:hsa04662
role of mal in rho-mediated activation of srf	2.34426e-05	0.000188142	19	5	0.263	0.263158	MAP2K2; HRAS; ACTA1; RAF1; MAP2K1	BioCarta	malpathway
Mitochondrial protein import	3.25345e-05	0.000236821	65	8	0.123	0.123077	BCS1L; NDUFB8; COA6; CYC1; SLC25A4; FXN; TAFAZZIN; DNAJC19	Reactome	R-HSA-1268020
Cardiac conduction	3.335e-05	0.000239967	105	10	0.095	0.0952381	RYR2; SCN5A; CACNA1C; KCNQ1; SCN1B; ABCC9; DMPK; PLN; NPPA; TNNI3	Reactome	R-HSA-5576891
HS-GAG degradation	3.97539e-05	0.000267591	21	5	0.238	0.238095	NAGLU; GUSB; IDUA; GLB1; SGSH	Reactome	R-HSA-2024096
igf-1 signaling pathway	3.97539e-05	0.000267591	21	5	0.238	0.238095	PTPN11; SOS1; RAF1; HRAS; MAP2K1	BioCarta	igf1pathway
Fc epsilon RI signaling pathway - Homo sapiens (human)	4.06745e-05	0.000270875	68	8	0.119	0.117647	SOS1; HRAS; NRAS; MAP2K2; MAP2K1; RAF1; BTK; KRAS	KEGG	path:hsa04664
FoxO signaling pathway - Homo sapiens (human)	4.40296e-05	0.000290132	131	11	0.084	0.0839695	TGFB3; SOS1; HRAS; PRKAG2; NRAS; MAP2K2; MAP2K1; BRAF; FBXO32; RAF1; KRAS	KEGG	path:hsa04068
Mitochondrial Fatty Acid Beta-Oxidation	5.6844e-05	0.000359438	37	6	0.167	0.162162	HADHA; HADHB; PCCA; MMUT; ACADVL; PCCB	Reactome	R-HSA-77289
Mannose type O-glycan biosynthesis - Homo sapiens (human)	6.37024e-05	0.000387162	23	5	0.217	0.217391	POMT1; LARGE1; FKRP; CRPPA; FKTN	KEGG	path:hsa00515
GnRH signaling pathway - Homo sapiens (human)	7.28869e-05	0.000414793	93	9	0.097	0.0967742	PLD1; SOS1; HRAS; CACNA1C; NRAS; MAP2K2; MAP2K1; RAF1; KRAS	KEGG	path:hsa04912
Regulation of actin cytoskeleton - Homo sapiens (human)	8.21197e-05	0.000447381	218	14	0.064	0.0642202	PPP1CB; SOS1; NRAS; HRAS; MYLK2; MYLK3; MRAS; MAP2K2; MAP2K1; MYL2; BRAF; RAF1; VCL; KRAS	KEGG	path:hsa04810
cGMP-PKG signaling pathway - Homo sapiens (human)	9.17247e-05	0.000489063	167	12	0.072	0.0718563	MYH6; MYH7; CACNA1C; MYLK2; PPP1CB; SLC25A4; MAP2K2; MAP2K1; MYLK3; PLN; RAF1; NPPA	KEGG	path:hsa04022
Thyroid hormone signaling pathway - Homo sapiens (human)	0.000111846	0.000567945	121	10	0.083	0.0826446	MYH6; MYH7; HRAS; NRAS; GSK3B; MAP2K2; MAP2K1; PLN; RAF1; KRAS	KEGG	path:hsa04919
Signaling by ERBB4	0.000115796	0.000570772	58	7	0.121	0.12069	SOS1; TAB2; HRAS; NRAS; PSEN2; PSEN1; KRAS	Reactome	R-HSA-1236394
Fatty acid metabolism	0.000151056	0.000710987	177	12	0.068	0.0677966	MLYCD; CPT2; ACADVL; PCCA; MMUT; HADHB; HADHA; PRKAG2; PCCB; SLC25A20; SLC22A5; CHKB	Reactome	R-HSA-8978868
Signaling by SCF-KIT	0.000159002	0.000741914	43	6	0.14	0.139535	SOS1; HRAS; NRAS; CBL; PTPN11; KRAS	Reactome	R-HSA-1433557
Signaling by BRAF and RAF fusions	0.000159997	0.000741914	61	7	0.115	0.114754	AGK; VCL; MAP2K2; MAP2K1; BRAF; LMNA; RAF1	Reactome	R-HSA-6802952
DAP12 signaling	0.00020462	0.000914945	29	5	0.172	0.172414	HRAS; NRAS; SOS1; BTK; KRAS	Reactome	R-HSA-2424491
GnRH secretion - Homo sapiens (human)	0.000216958	0.000963234	64	7	0.109	0.109375	HRAS; CACNA1C; NRAS; MAP2K2; MAP2K1; RAF1; KRAS	KEGG	path:hsa04929
mcalpain and friends in cell motility	0.000241727	0.0010436	30	5	0.167	0.166667	MAP2K2; HRAS; ACTA1; MAP2K1; SOS1	BioCarta	mcalpainpathway
Signaling by FGFR	0.000283479	0.00120829	88	8	0.091	0.0909091	SOS1; HRAS; NRAS; SPRED1; CBL; BRAF; PTPN11; KRAS	Reactome	R-HSA-190236
il-2 receptor beta chain in t cell activation	0.000295408	0.00123284	48	6	0.125	0.125	SOS1; HRAS; CBL; MAP2K2; MAP2K1; RAF1	BioCarta	il2rbpathway
Signaling by EGFR	0.000295408	0.00123284	48	6	0.125	0.125	SOS1; PTPN11; NRAS; CBL; HRAS; KRAS	Reactome	R-HSA-177929
Valine, leucine and isoleucine degradation - Homo sapiens (human)	0.000295408	0.00123284	48	6	0.125	0.125	PCCA; MMUT; ACAD8; HADHA; HADHB; PCCB	KEGG	path:hsa00280
bcr signaling pathway	0.000331056	0.00133704	32	5	0.156	0.15625	BTK; HRAS; RAF1; MAP2K1; SOS1	BioCarta	bcrpathway
integrin signaling pathway	0.000384115	0.0015123	33	5	0.152	0.151515	ACTN2; HRAS; ACTA1; VCL; SOS1	BioCarta	integrinpathway
Propanoate metabolism - Homo sapiens (human)	0.000443354	0.0017027	34	5	0.147	0.147059	PCCA; PCCB; MLYCD; HADHA; MMUT	KEGG	path:hsa00640
Growth hormone synthesis, secretion and action - Homo sapiens (human)	0.000475775	0.00180506	119	9	0.076	0.0756303	SOS1; HRAS; CACNA1C; NRAS; GSK3B; MAP2K2; MAP2K1; RAF1; KRAS	KEGG	path:hsa04935
angiotensin ii mediated activation of jnk pathway via pyk2 dependent signaling	0.000509223	0.00186417	35	5	0.143	0.142857	MAP2K2; HRAS; RAF1; MAP2K1; SOS1	BioCarta	at1rpathway
Phospholipase D signaling pathway - Homo sapiens (human)	0.000543374	0.0019662	148	10	0.068	0.0675676	PLD1; SOS1; PTPN11; NRAS; MRAS; MAP2K2; MAP2K1; RAF1; HRAS; KRAS	KEGG	path:hsa04072
Ras signaling pathway - Homo sapiens (human)	0.000552342	0.00198716	232	13	0.056	0.0560345	PLD1; SOS1; HRAS; NRAS; MRAS; MAP2K1; MAP2K2; SHOC2; NF1; RAF1; PTPN11; RASA2; KRAS	KEGG	path:hsa04014
Heparan sulfate/heparin (HS-GAG) metabolism	0.000564828	0.00202047	54	6	0.111	0.111111	NAGLU; GLB1; SGSH; B3GAT3; IDUA; GUSB	Reactome	R-HSA-1638091
MAPK signaling pathway - Homo sapiens (human)	0.000568346	0.0020215	294	15	0.051	0.0510204	TGFB3; SOS1; TAB2; HRAS; CACNA1C; NRAS; MRAS; MAP2K2; MAP2K1; BRAF; NF1; FLNC; RAF1; RASA2; KRAS	KEGG	path:hsa04010
Signaling by NTRKs	0.000763497	0.00258351	127	9	0.071	0.0708661	SOS1; HRAS; NRAS; RIT1; MAP2K2; MAP2K1; BRAF; PTPN11; KRAS	Reactome	R-HSA-166520
mTOR signaling pathway - Homo sapiens (human)	0.000781114	0.00262891	155	10	0.065	0.0645161	FNIP1; SOS1; HRAS; NRAS; GSK3B; MAP2K2; MAP2K1; BRAF; RAF1; KRAS	KEGG	path:hsa04150
Cellular senescence - Homo sapiens (human)	0.00086291	0.00288867	156	10	0.064	0.0641026	TGFB3; PPP1CB; HRAS; NRAS; MRAS; SLC25A4; MAP2K2; MAP2K1; RAF1; KRAS	KEGG	path:hsa04218
T cell receptor signaling pathway - Homo sapiens (human)	0.000873317	0.00290795	104	8	0.077	0.0769231	SOS1; HRAS; NRAS; GSK3B; MAP2K2; MAP2K1; RAF1; KRAS	KEGG	path:hsa04660
Natural killer cell mediated cytotoxicity - Homo sapiens (human)	0.000902534	0.00295804	131	9	0.069	0.0687023	SOS1; PTPN11; NRAS; MAP2K2; MAP2K1; BRAF; RAF1; HRAS; KRAS	KEGG	path:hsa04650
VEGF signaling pathway - Homo sapiens (human)	0.000909774	0.00296624	59	6	0.102	0.101695	HRAS; NRAS; MAP2K2; MAP2K1; RAF1; KRAS	KEGG	path:hsa04370
cAMP signaling pathway - Homo sapiens (human)	0.000965492	0.0031316	216	12	0.056	0.0555556	CACNA1C; PPP1CB; PLD1; RYR2; HCN4; MAP2K2; MAP2K1; TNNI3; BRAF; PLN; RAF1; NPPA	KEGG	path:hsa04024

## Sheet: Supplemental Table S4
Supplemental Table S4. Pathways enriched in genes associated with cardiac arrhythmias
Pathway	P-value	Q-value	Size	Candidate	Percent	Ratio	Members_input_overlap	Source	External_id
Muscle contraction	6.49411e-48	3.09769e-45	174	43	0.247	0.247126	KCNE2; KCNE3; KCNE1; DMD; KCNE5; DES; SCN10A; MYL4; MYL2; MYL3; CAV3; TRDN; TNNT2; CALM2; MYH7; CALM1; CACNB2; CACNA1C; TPM1; SCN2B; TNNI3; SCN1B; SCN4B; TTN; KCND3; KCND2; KCNJ2; KCNK17; VCL; KCNQ1; MYH6; CALM3; TCAP; ACTN2; RYR2; KCNH2; AKAP9; MYBPC3; ABCC9; PLN; SCN5A; SCN3B; TNNC1	Reactome	R-HSA-397014
Hypertrophic cardiomyopathy - Homo sapiens (human)	5.84055e-26	1.39297e-23	90	23	0.256	0.255556	EMD; SGCD; DMD; ACTC1; DES; TGFB3; MYL2; TNNC1; TNNT2; MYH6; MYH7; CACNB2; RYR2; TPM1; CACNA1C; TNNI3; TTN; LAMA2; PRKAG2; LMNA; CACNA2D1; MYBPC3; MYL3	KEGG	path:hsa05410
Cardiac conduction	8.8745e-26	1.41104e-23	105	24	0.229	0.228571	KCNE2; KCNE3; KCNE1; KCNE5; SCN10A; TRDN; SCN2B; CACNB2; RYR2; CACNA1C; TNNI3; SCN4B; KCND3; KCND2; KCNK17; KCNQ1; KCNJ2; KCNH2; AKAP9; SCN1B; ABCC9; PLN; SCN5A; SCN3B	Reactome	R-HSA-5576891
Dilated cardiomyopathy - Homo sapiens (human)	2.31631e-25	2.7622e-23	95	23	0.242	0.242105	EMD; SGCD; DMD; ACTC1; DES; TGFB3; MYL2; TNNC1; TNNT2; MYH6; MYH7; CACNB2; RYR2; TPM1; CACNA1C; TNNI3; TTN; LAMA2; LMNA; CACNA2D1; MYBPC3; PLN; MYL3	KEGG	path:hsa05414
Striated Muscle Contraction	3.26338e-21	3.11327e-19	35	15	0.429	0.428571	TCAP; ACTN2; TNNT2; DMD; MYH7; DES; TNNC1; MYL4; TPM1; TTN; MYL2; MYL3; MYH6; MYBPC3; TNNI3	Reactome	R-HSA-390522
Adrenergic signaling in cardiomyocytes - Homo sapiens (human)	1.61725e-20	1.28572e-18	150	23	0.153	0.153333	KCNE1; ACTC1; MYL4; MYL2; TNNC1; TNNT2; MYH6; MYH7; CALM1; CACNB2; RYR2; TPM1; CACNA1C; TNNI3; SCN4B; KCNQ1; CALM2; CACNA2D1; CALM3; SCN1B; PLN; SCN5A; MYL3	KEGG	path:hsa04261
Arrhythmogenic right ventricular cardiomyopathy - Homo sapiens (human)	9.87418e-20	6.72855e-18	77	18	0.234	0.233766	EMD; LAMA2; DES; DMD; RYR2; ACTN2; CACNB2; CACNA1C; DSC2; DSP; SGCD; JUP; PKP2; DSG2; CDH2; LMNA; CACNA2D1; CTNNA3	KEGG	path:hsa05412
Cardiac muscle contraction - Homo sapiens (human)	7.19203e-16	4.28824e-14	87	16	0.184	0.183908	TRDN; CACNA1C; MYH6; MYH7; CASQ2; ACTC1; RYR2; TNNC1; TPM1; MYL4; TNNT2; MYL2; MYL3; CACNB2; CACNA2D1; TNNI3	KEGG	path:hsa04260
Phase 3 - rapid repolarisation	1.05938e-13	5.61471e-12	8	7	0.875	0.875	KCNE2; KCNE3; KCNE1; KCNH2; KCNE5; AKAP9; KCNQ1	Reactome	R-HSA-5576890
Oncogenic MAPK signaling	3.00884e-13	1.43522e-11	69	13	0.188	0.188406	CALM2; CALM3; CALM1; VCL; HRAS; NRAS; AKAP9; MAP2K2; MAP2K1; BRAF; LMNA; RAF1; SHOC2	Reactome	R-HSA-6802957
Neuronal System	4.24602e-13	1.84123e-11	391	25	0.064	0.0639386	SLC6A4; HRAS; PRKAG2; MYO6; DLG1; CALM2; CALM3; CALM1; CACNB2; NRAS; KCND3; KCND2; ACTN2; GNB5; KCNK17; KCNQ1; CACNA2D1; KCNJ2; KCNJ5; KCNH2; GLRA1; KCNJ8; HCN4; MAOA; ABCC9	Reactome	R-HSA-112316
Phase 2 - plateau phase	8.17798e-13	3.25075e-11	15	8	0.533	0.533333	KCNE2; KCNE3; KCNE1; KCNE5; CACNB2; CACNA1C; AKAP9; KCNQ1	Reactome	R-HSA-5576893
RAF activation	1.43339e-12	5.25945e-11	34	10	0.294	0.294118	CALM2; CALM3; CALM1; HRAS; NRAS; MAP2K1; MAP2K2; SHOC2; BRAF; RAF1	Reactome	R-HSA-5673000
Oxytocin signaling pathway - Homo sapiens (human)	7.10014e-12	2.41912e-10	154	16	0.104	0.103896	KCNJ2; RYR2; CALM2; CALM3; KCNJ5; CALM1; CACNB2; HRAS; PRKAG2; NRAS; MAP2K2; CACNA1C; MAP2K1; MYLK2; CACNA2D1; RAF1	KEGG	path:hsa04921
Signaling by RAS mutants	1.49618e-11	3.71318e-10	42	10	0.238	0.238095	CALM2; CALM3; CALM1; VCL; HRAS; NRAS; MAP2K2; MAP2K1; BRAF; RAF1	Reactome	R-HSA-6802949
Apelin signaling pathway - Homo sapiens (human)	1.55689e-11	3.71318e-10	137	15	0.109	0.109489	PRKAG2; CALM2; CALM3; CALM1; GNB5; MYLK2; HRAS; RYR2; NRAS; MAP2K1; MAP2K2; MYL4; MYL2; MYL3; RAF1	KEGG	path:hsa04371
Phase 0 - rapid depolarisation	3.8164e-11	8.66868e-10	22	8	0.364	0.363636	SCN5A; CACNB2; CACNA1C; SCN10A; SCN2B; SCN1B; SCN4B; SCN3B	Reactome	R-HSA-5576892
Signaling by BRAF and RAF fusions	7.72166e-10	1.6742e-08	61	10	0.164	0.163934	CALM2; CALM3; CALM1; VCL; AKAP9; MAP2K2; MAP2K1; BRAF; LMNA; RAF1	Reactome	R-HSA-6802952
Transmission across Chemical Synapses	1.18997e-09	2.46789e-08	249	17	0.068	0.0682731	DLG1; ACTN2; PRKAG2; CALM2; CALM3; KCNJ5; CALM1; GNB5; CACNB2; HRAS; SLC6A4; NRAS; MYO6; KCNJ2; MAOA; CACNA2D1; GLRA1	Reactome	R-HSA-112315
Ras activation upon Ca2+ influx through NMDA receptor	1.9939e-09	3.83771e-08	22	7	0.318	0.318182	DLG1; ACTN2; CALM2; CALM3; CALM1; HRAS; NRAS	Reactome	R-HSA-442982
Long-term potentiation - Homo sapiens (human)	2.01138e-09	3.83771e-08	67	10	0.149	0.149254	CALM2; CALM3; CALM1; HRAS; CACNA1C; NRAS; MAP2K2; MAP2K1; BRAF; RAF1	KEGG	path:hsa04720
Potassium Channels	1.16664e-08	2.14033e-07	103	11	0.107	0.106796	KCNJ2; KCND3; KCND2; KCNJ5; KCNH2; GNB5; KCNK17; KCNJ8; HCN4; KCNQ1; ABCC9	Reactome	R-HSA-1296071
Interaction between L1 and Ankyrins	1.71468e-08	3.02926e-07	29	7	0.241	0.241379	SCN5A; SCN10A; SCN2B; ANK2; SCN1B; SCN4B; SCN3B	Reactome	R-HSA-445095
cGMP-PKG signaling pathway - Homo sapiens (human)	2.50519e-08	4.12061e-07	167	13	0.078	0.0778443	CACNA1C; MYH6; MYH7; CALM1; KCNJ8; MYLK2; SLC25A4; MAP2K2; MAP2K1; PLN; RAF1; CALM3; CALM2	KEGG	path:hsa04022
Serotonergic synapse - Homo sapiens (human)	3.10614e-08	4.65772e-07	113	11	0.097	0.0973451	KCND2; KCNJ5; SLC6A4; GNB5; HRAS; CACNA1C; NRAS; MAP2K1; MAOA; BRAF; RAF1	KEGG	path:hsa04726
Neurotrophin signaling pathway - Homo sapiens (human)	5.33491e-08	7.48457e-07	119	11	0.092	0.092437	CALM2; CALM3; CALM1; PTPN11; NRAS; MAP2K2; MAP2K1; BRAF; BDNF; RAF1; HRAS	KEGG	path:hsa04722
cAMP signaling pathway - Homo sapiens (human)	7.23805e-08	9.86443e-07	216	14	0.065	0.0648148	CACNA1C; CALM2; CALM3; CALM1; RYR2; HCN4; MAP2K2; MAP2K1; BRAF; PLN; BDNF; RAF1; EDN3; TNNI3	KEGG	path:hsa04024
Neurotransmitter receptors and postsynaptic signal transmission	8.44598e-08	1.11909e-06	185	13	0.07	0.0702703	DLG1; ACTN2; CALM2; CALM3; KCNJ5; CALM1; GNB5; HRAS; PRKAG2; NRAS; MYO6; KCNJ2; GLRA1	Reactome	R-HSA-112314
Nervous system development	1.09303e-07	1.37204e-06	379	18	0.047	0.0474934	DLG1; LAMA2; SCN5A; SCN2B; CACNB2; HRAS; CACNA1C; NRAS; MAP2K1; RET; MAP2K2; ANK2; SCN1B; SCN10A; SCN4B; PTPN11; SCN3B; GDNF	Reactome	R-HSA-9675108
MAP2K and MAPK activation	1.27993e-07	1.52631e-06	38	7	0.184	0.184211	VCL; HRAS; NRAS; MAP2K2; MAP2K1; BRAF; RAF1	Reactome	R-HSA-5674135
L1CAM interactions	1.25905e-07	1.52631e-06	102	10	0.098	0.0980392	DLG1; SCN5A; SCN2B; ANK2; SCN10A; MAP2K2; MAP2K1; SCN1B; SCN4B; SCN3B	Reactome	R-HSA-373760
MAPK family signaling cascades	1.83364e-07	2.13328e-06	270	15	0.056	0.0555556	DLG1; ACTN2; CALM2; CALM3; CALM1; NRAS; HRAS; VCL; SHOC2; RET; MAP2K2; MAP2K1; BRAF; RAF1; GDNF	Reactome	R-HSA-5683057
Diseases of signal transduction by growth factor receptors and second messengers	2.21795e-07	2.51895e-06	274	15	0.055	0.0547445	CALM2; CALM3; CALM1; NRAS; HRAS; PTPN11; VCL; AKAP9; MIB1; MAP2K2; MAP2K1; BRAF; LMNA; RAF1; SHOC2	Reactome	R-HSA-5663202
Axon guidance	2.34594e-07	2.60236e-06	356	17	0.048	0.0477528	DLG1; SCN5A; SCN2B; CACNB2; HRAS; CACNA1C; NRAS; MAP2K1; RET; MAP2K2; ANK2; SCN1B; SCN10A; SCN4B; PTPN11; SCN3B; GDNF	Reactome	R-HSA-422475
Negative feedback regulation of MAPK pathway	4.20322e-07	4.45542e-06	7	4	0.571	0.571429	MAP2K2; MAP2K1; RAF1; BRAF	Reactome	R-HSA-5674499
GnRH signaling pathway - Homo sapiens (human)	6.13854e-07	6.3654e-06	93	9	0.097	0.0967742	CALM2; CALM3; CALM1; HRAS; CACNA1C; NRAS; MAP2K2; MAP2K1; RAF1	KEGG	path:hsa04912
Glycogen breakdown (glycogenolysis)	7.11308e-07	7.06862e-06	17	5	0.294	0.294118	AGL; CALM2; CALM3; GAA; CALM1	Reactome	R-HSA-70221
Activation of NMDA receptors and postsynaptic events	1.25234e-06	1.21911e-05	75	8	0.107	0.106667	DLG1; ACTN2; CALM2; CALM3; CALM1; HRAS; PRKAG2; NRAS	Reactome	R-HSA-442755
Vascular smooth muscle contraction - Homo sapiens (human)	1.50731e-06	1.40977e-05	133	10	0.075	0.075188	CALM2; CALM3; CALM1; CACNA1C; MYLK2; MAP2K2; MAP2K1; BRAF; EDN3; RAF1	KEGG	path:hsa04270
Calcium signaling pathway - Homo sapiens (human)	1.59627e-06	1.46427e-05	239	13	0.054	0.0543933	TRDN; CACNA1C; CALM2; CALM3; CASQ2; RYR2; MYLK2; RET; SLC25A4; CALM1; GDNF; PLN; TNNC1	KEGG	path:hsa04020
VEGFR2 mediated cell proliferation	1.73689e-06	1.5632e-05	20	5	0.25	0.25	CALM2; HRAS; NRAS; CALM3; CALM1	Reactome	R-HSA-5218921
Insulin signaling pathway - Homo sapiens (human)	1.97563e-06	1.74514e-05	137	10	0.073	0.0729927	CALM2; CALM3; CALM1; HRAS; PRKAG2; NRAS; MAP2K2; MAP2K1; BRAF; RAF1	KEGG	path:hsa04910
Smooth Muscle Contraction	3.19926e-06	2.67728e-05	39	6	0.154	0.153846	CALM2; CALM3; CALM1; VCL; TPM1; CAV3	Reactome	R-HSA-445355
RAS processing	3.67392e-06	2.92077e-05	23	5	0.217	0.217391	NRAS; HRAS; CALM2; CALM3; CALM1	Reactome	R-HSA-9648002
GnRH secretion - Homo sapiens (human)	5.00262e-06	3.67115e-05	64	7	0.109	0.109375	KCNJ5; HRAS; CACNA1C; NRAS; MAP2K2; MAP2K1; RAF1	KEGG	path:hsa04929
Activation of Ca-permeable Kainate Receptor	5.70284e-06	4.00037e-05	12	4	0.333	0.333333	DLG1; CALM2; CALM3; CALM1	Reactome	R-HSA-451308
Activation of AMPK downstream of NMDARs	5.70284e-06	4.00037e-05	12	4	0.333	0.333333	PRKAG2; CALM2; CALM3; CALM1	Reactome	R-HSA-9619483
Cellular senescence - Homo sapiens (human)	6.35943e-06	4.3963e-05	156	10	0.064	0.0641026	TGFB3; CALM2; CALM3; CALM1; HRAS; NRAS; SLC25A4; MAP2K2; MAP2K1; RAF1	KEGG	path:hsa04218
Ras signaling pathway - Homo sapiens (human)	6.85427e-06	4.54095e-05	232	12	0.052	0.0517241	CALM2; CALM3; CALM1; GNB5; PTPN11; NRAS; MAP2K1; MAP2K2; SHOC2; BDNF; RAF1; HRAS	KEGG	path:hsa04014
Renin secretion - Homo sapiens (human)	8.31188e-06	5.43119e-05	69	7	0.101	0.101449	KCNJ2; CALM2; CALM3; CALM1; CACNA1C; CLCA2; EDN3	KEGG	path:hsa04924
Circadian entrainment - Homo sapiens (human)	8.81223e-06	5.68032e-05	97	8	0.082	0.0824742	RYR2; CALM2; CALM3; KCNJ5; CALM1; GNB5; CACNA1C; NOS1AP	KEGG	path:hsa04713
Estrogen signaling pathway - Homo sapiens (human)	1.53916e-05	9.41256e-05	137	9	0.066	0.0656934	CALM2; CALM3; KCNJ5; CALM1; HRAS; NRAS; MAP2K2; MAP2K1; RAF1	KEGG	path:hsa04915
Gastric acid secretion - Homo sapiens (human)	1.58304e-05	9.55838e-05	76	7	0.092	0.0921053	KCNE2; KCNJ2; CALM2; CALM3; CALM1; MYLK2; KCNQ1	KEGG	path:hsa04971
Activation of kainate receptors upon glutamate binding	2.03558e-05	0.000121372	32	5	0.156	0.15625	GNB5; DLG1; CALM2; CALM3; CALM1	Reactome	R-HSA-451326
Signalling to ERKs	2.37864e-05	0.000138367	33	5	0.152	0.151515	MAP2K2; HRAS; NRAS; BRAF; MAP2K1	Reactome	R-HSA-187687
Inwardly rectifying K+ channels	3.19836e-05	0.000183809	35	5	0.143	0.142857	GNB5; KCNJ2; KCNJ8; ABCC9; KCNJ5	Reactome	R-HSA-1296065
Thyroid hormone signaling pathway - Homo sapiens (human)	4.42823e-05	0.000245612	121	8	0.066	0.0661157	MYH6; MYH7; HRAS; NRAS; MAP2K2; MAP2K1; PLN; RAF1	KEGG	path:hsa04919
Signaling by NTRK2 (TRKB)	5.22383e-05	0.00028641	20	4	0.2	0.2	BDNF; NRAS; PTPN11; HRAS	Reactome	R-HSA-9006115
Focal adhesion - Homo sapiens (human)	5.71421e-05	0.000309736	201	10	0.05	0.0497512	LAMA2; MYLK2; HRAS; VCL; MAP2K1; MYL2; BRAF; FLNC; RAF1; CAV3	KEGG	path:hsa04510
Signaling by NTRKs	6.25299e-05	0.000335132	127	8	0.063	0.0629921	PTPN11; ASCL1; NRAS; MAP2K2; MAP2K1; BRAF; BDNF; HRAS	Reactome	R-HSA-166520
MAPK signaling pathway - Homo sapiens (human)	7.13122e-05	0.000373801	294	12	0.041	0.0408163	CACNA2D1; CACNB2; HRAS; CACNA1C; NRAS; MAP2K2; MAP2K1; TGFB3; BRAF; BDNF; FLNC; RAF1	KEGG	path:hsa04010
FoxO signaling pathway - Homo sapiens (human)	7.78725e-05	0.00039941	131	8	0.061	0.0610687	TGFB3; HRAS; PRKAG2; NRAS; MAP2K2; MAP2K1; BRAF; RAF1	KEGG	path:hsa04068
Activated NTRK2 signals through RAS	9.46622e-05	0.000465504	9	3	0.333	0.333333	BDNF; NRAS; HRAS	Reactome	R-HSA-9026519
Signaling by MRAS-complex mutants	9.46622e-05	0.000465504	9	3	0.333	0.333333	SHOC2; RAF1; BRAF	Reactome	R-HSA-9660537
CREB1 phosphorylation through the activation of CaMKII/CaMKK/CaMKIV cascasde	9.46622e-05	0.000465504	9	3	0.333	0.333333	CALM2; CALM3; CALM1	Reactome	R-HSA-442729
Ion homeostasis	9.90769e-05	0.000482242	44	5	0.114	0.113636	TRDN; PLN; RYR2; TNNI3; ABCC9	Reactome	R-HSA-5578775
Response to elevated platelet cytosolic Ca2+	0.000101326	0.000488205	136	8	0.059	0.0588235	ACTN2; TGFB3; CALM2; CALM3; CALM1; VCL; LAMP2; TTN	Reactome	R-HSA-76005
Platelet activation, signaling and aggregation	0.000116046	0.00054806	263	11	0.042	0.0418251	ACTN2; TGFB3; CALM2; CALM3; CALM1; GNB5; PTPN11; VCL; TTN; RAF1; LAMP2	Reactome	R-HSA-76002
C-type lectin receptor signaling pathway - Homo sapiens (human)	0.000120104	0.000561661	104	7	0.067	0.0673077	CALM2; CALM3; CALM1; PTPN11; NRAS; RAF1; HRAS	KEGG	path:hsa04625
Extra-nuclear estrogen signaling	0.000124065	0.000574552	73	6	0.082	0.0821918	CALM2; CALM3; CALM1; GNB5; HRAS; NRAS	Reactome	R-HSA-9009391
Cholinergic synapse - Homo sapiens (human)	0.000201683	0.000890766	113	7	0.062	0.0619469	KCNJ2; GNB5; HRAS; CACNA1C; NRAS; KCNQ1; MAP2K1	KEGG	path:hsa04725
Signaling by high-kinase activity BRAF mutants	0.000206632	0.000896032	28	4	0.143	0.142857	MAP2K2; MAP2K1; VCL; BRAF	Reactome	R-HSA-6802948
VEGFR2 mediated vascular permeability	0.000206632	0.000896032	28	4	0.143	0.142857	JUP; CALM2; CALM3; CALM1	Reactome	R-HSA-5218920
C-type lectin receptors (CLRs)	0.00026921	0.00111664	84	6	0.071	0.0714286	CALM2; CALM3; CALM1; HRAS; NRAS; RAF1	Reactome	R-HSA-5621481
ErbB signaling pathway - Homo sapiens (human)	0.00028715	0.00118078	85	6	0.071	0.0705882	HRAS; NRAS; MAP2K2; MAP2K1; BRAF; RAF1	KEGG	path:hsa04012
Serotonin clearance from the synaptic cleft	0.00033521	0.00133246	3	2	0.667	0.666667	MAOA; SLC6A4	Reactome	R-HSA-380615
NCAM signaling for neurite out-growth	0.000401921	0.00153373	59	5	0.085	0.0847458	CACNB2; HRAS; CACNA1C; NRAS; GDNF	Reactome	R-HSA-375165
Viral myocarditis - Homo sapiens (human)	0.000401921	0.00153373	59	5	0.085	0.0847458	DMD; LAMA2; SGCD; MYH6; MYH7	KEGG	path:hsa05416
VEGF signaling pathway - Homo sapiens (human)	0.000401921	0.00153373	59	5	0.085	0.0847458	NRAS; HRAS; RAF1; MAP2K1; MAP2K2	KEGG	path:hsa04370
Rap1 signaling pathway - Homo sapiens (human)	0.000410713	0.00155484	210	9	0.043	0.0428571	CALM2; CALM3; CALM1; HRAS; NRAS; MAP2K2; MAP2K1; BRAF; RAF1	KEGG	path:hsa04015
VEGFA-VEGFR2 Pathway	0.000440553	0.00162902	92	6	0.065	0.0652174	CALM2; CALM3; CALM1; HRAS; NRAS; JUP	Reactome	R-HSA-4420097
Human immunodeficiency virus 1 infection - Homo sapiens (human)	0.000440085	0.00162902	212	9	0.042	0.0424528	CALM2; CALM3; CALM1; GNB5; HRAS; NRAS; MAP2K2; MAP2K1; RAF1	KEGG	path:hsa05170
Natural killer cell mediated cytotoxicity - Homo sapiens (human)	0.000474937	0.00172935	130	7	0.054	0.0538462	PTPN11; NRAS; MAP2K2; MAP2K1; BRAF; RAF1; HRAS	KEGG	path:hsa04650
Prolonged ERK activation events	0.00048926	0.00175471	15	3	0.2	0.2	MAP2K2; MAP2K1; BRAF	Reactome	R-HSA-169893
Dopaminergic synapse - Homo sapiens (human)	0.000520603	0.00185319	132	7	0.053	0.0530303	CALM2; CALM3; KCNJ5; CALM1; GNB5; CACNA1C; MAOA	KEGG	path:hsa04728
Regulation of actin cytoskeleton - Homo sapiens (human)	0.000538757	0.00190361	218	9	0.041	0.0412844	NRAS; HRAS; MYLK2; MAP2K2; MAP2K1; MYL2; BRAF; RAF1; VCL	KEGG	path:hsa04810
The phototransduction cascade	0.000618851	0.00212368	37	4	0.108	0.108108	GNB5; CALM2; CALM3; CALM1	Reactome	R-HSA-2514856
Signaling by MAP2K mutants	0.000665733	0.00225216	4	2	0.5	0.5	MAP2K2; MAP2K1	Reactome	R-HSA-9652169
ATP sensitive Potassium channels	0.000665733	0.00225216	4	2	0.5	0.5	KCNJ8; ABCC9	Reactome	R-HSA-1296025
Fc epsilon RI signaling pathway - Homo sapiens (human)	0.000724349	0.00239941	67	5	0.075	0.0746269	RAF1; HRAS; NRAS; MAP2K1; MAP2K2	KEGG	path:hsa04664
T cell receptor signaling pathway - Homo sapiens (human)	0.000844808	0.00276009	104	6	0.058	0.0576923	DLG1; HRAS; NRAS; MAP2K2; MAP2K1; RAF1	KEGG	path:hsa04660
Tie2 Signaling	0.000857147	0.00276256	18	3	0.167	0.166667	PTPN11; NRAS; HRAS	Reactome	R-HSA-210993
Signaling by FGFR3	0.000918189	0.00291984	41	4	0.098	0.097561	PTPN11; NRAS; BRAF; HRAS	Reactome	R-HSA-5654741

## Sheet: Supplemental Table S5
Supplemental Table S5. Pathways enriched in genes associated with congenital heart disease
Pathway	P-value	Q-value	Size	Candidate	Percent	Ratio	Members_input_overlap	Source	External_id
Ras signaling pathway - Homo sapiens (human)	1.11042e-15	7.80624e-13	232	28	0.121	0.12069	HRAS; RRAS2; RRAS; MAP2K2; INSR; SOS2; ABL1; FLT4; RAF1; EGF; NRAS; MAPK1; PIK3R2; NF1; MRAS; SYNGAP1; RASA1; RASA2; KRAS; PLD1; SOS1; PTPN11; MAP2K1; INS; SHOC2; PRKACA; PRKACB; CDC42	KEGG	path:hsa04014
Thyroid hormone signaling pathway - Homo sapiens (human)	3.09343e-15	8.66756e-13	121	21	0.174	0.173554	MYH6; ACTG1; MAP2K1; MED13L; HRAS; NRAS; NOTCH1; NOTCH2; MAP2K2; MED12; MAPK1; PRKACA; PIK3R2; PRKACB; FXYD2; GATA4; EP300; RAF1; ACTB; CREBBP; KRAS	KEGG	path:hsa04919
Insulin signaling pathway - Homo sapiens (human)	4.08957e-14	7.18742e-12	137	21	0.153	0.153285	SOS1; PRKAR1A; PPP1CB; SOS2; CRKL; GCK; NRAS; MAP2K1; CBL; INS; MAP2K2; INSR; MAPK1; PRKACA; PIK3R2; PRKACB; KRAS; RAF1; HRAS; G6PC3; BRAF	KEGG	path:hsa04910
MAPK signaling pathway - Homo sapiens (human)	6.93624e-14	8.12697e-12	294	29	0.099	0.0986395	NFATC1; CRKL; HRAS; RRAS2; RRAS; MAP2K2; INSR; FLT4; RAF1; EGF; MAP3K8; NRAS; MAPK1; NF1; ERBB3; MRAS; RASA1; RASA2; KRAS; SOS2; SOS1; TAB2; MAP2K1; INS; PRKACA; BRAF; PRKACB; FLNA; CDC42	KEGG	path:hsa04010
Signaling pathways regulating pluripotency of stem cells - Homo sapiens (human)	9.98239e-13	8.77202e-11	143	20	0.14	0.13986	LEFTY2; ZIC3; ACVR2B; ACVR1; SMAD4; ISL1; HRAS; NRAS; MAP2K2; MAP2K1; PAX6; BMPR2; PIK3R2; HOXA1; NODAL; SOX2; MAPK1; KRAS; RAF1; HAND1	KEGG	path:hsa04550
Developmental Biology	1.18809e-12	9.28034e-11	676	42	0.062	0.0621302	FOXP1; ACTG1; ZFPM2; ISL1; HRAS; RRAS; MAP2K2; MAP2K1; SOX2; FOXH1; GDF1; NRAS; SMAD4; MED12; MAPK1; ZIC3; NODAL; PLXND1; ACVR2B; EPHB4; LEFTY2; ABL1; SALL4; SALL1; GATA6; GATA4; EP300; RASA1; KRAS; SEMA3A; SOS2; SOS1; PPARG; ROBO1; PTPN11; MED13L; PRKACA; PRKACB; ACTB; CFC1; CREBBP; CDC42	Reactome	R-HSA-1266738
ErbB signaling pathway - Homo sapiens (human)	1.83148e-12	1.23759e-10	85	16	0.188	0.188235	SOS1; ERBB3; SOS2; CRKL; HRAS; NRAS; CBL; MAP2K2; MAP2K1; MAPK1; BRAF; PIK3R2; ABL1; RAF1; EGF; KRAS	KEGG	path:hsa04012
FoxO signaling pathway - Homo sapiens (human)	1.93648e-12	1.23759e-10	131	19	0.145	0.145038	EP300; SOS2; SOS1; SMAD4; HRAS; ATM; NRAS; MAP2K1; G6PC3; INS; MAP2K2; INSR; MAPK1; PIK3R2; BRAF; RAF1; EGF; CREBBP; KRAS	KEGG	path:hsa04068
Regulation of actin cytoskeleton - Homo sapiens (human)	7.75675e-12	4.54416e-10	218	23	0.106	0.105505	ACTG1; CRKL; HRAS; RRAS2; RRAS; MAP2K2; MAP2K1; RAF1; EGF; NRAS; MAPK1; PIK3R2; FGD1; MRAS; CHRM2; KRAS; PPP1CB; SOS2; SOS1; INS; BRAF; ACTB; CDC42	KEGG	path:hsa04810
Phospholipase D signaling pathway - Homo sapiens (human)	1.5676e-11	7.87157e-10	148	19	0.129	0.128378	ADCY5; PLD1; SOS1; PTPN11; RRAS2; NRAS; MRAS; MAP2K1; INS; RRAS; MAP2K2; INSR; MAPK1; PIK3R2; SOS2; EGF; RAF1; HRAS; KRAS	KEGG	path:hsa04072
Rap1 signaling pathway - Homo sapiens (human)	2.60171e-11	1.21934e-09	210	22	0.105	0.104762	ACTG1; CRKL; HRAS; RRAS; MAP2K2; MAP2K1; CTNND1; FLT4; RAF1; EGF; NRAS; MAPK1; PIK3R2; MRAS; KRAS; ADCY5; INSR; INS; BRAF; ACTB; PRKD1; CDC42	KEGG	path:hsa04015
Growth hormone synthesis, secretion and action - Homo sapiens (human)	3.7658e-11	1.6546e-09	119	17	0.143	0.142857	POU1F1; ADCY5; SOS1; CRKL; HRAS; NRAS; MAP2K2; MAP2K1; MAPK1; PRKACA; PIK3R2; PRKACB; EP300; RAF1; SOS2; CREBBP; KRAS	KEGG	path:hsa04935
Apelin signaling pathway - Homo sapiens (human)	4.14013e-11	1.71207e-09	137	18	0.131	0.131387	ACTA2; ADCY5; RYR1; HRAS; RRAS2; NRAS; MRAS; RRAS; MAP2K2; MAP2K1; MAPK1; PRKACA; PRKACB; PLIN1; JAG1; RAF1; SMAD4; KRAS	KEGG	path:hsa04371
MAPK family signaling cascades	1.01609e-10	3.9684e-09	270	24	0.089	0.0888889	HRAS; SPRED1; SPRED2; MAP2K2; MAP2K1; RAF1; EGF; NRAS; MAPK1; PIK3R2; NF1; ERBB3; MRAS; SYNGAP1; RASA1; RASA2; KRAS; PPP1CB; SOS1; SHOC2; PRKACA; BRAF; PRKACB; CDC42	Reactome	R-HSA-5683057
Diseases of signal transduction by growth factor receptors and second messengers	1.37915e-10	4.61688e-09	274	24	0.088	0.0875912	HDAC8; HRAS; MAP2K2; MAP2K1; RAF1; EGF; NRAS; MAPK1; PIK3R2; JAG1; ZMYM2; ERBB3; MRAS; DLL4; EP300; KRAS; PPP1CB; SOS1; PTPN11; NOTCH1; CBL; SHOC2; BRAF; CREBBP	Reactome	R-HSA-5663202
Long-term potentiation - Homo sapiens (human)	1.55106e-10	4.95634e-09	67	13	0.194	0.19403	PPP1CB; HRAS; NRAS; MAP2K2; MAP2K1; MAPK1; PRKACA; BRAF; PRKACB; EP300; RAF1; CREBBP; KRAS	KEGG	path:hsa04720
Signalling to ERKs	1.84689e-10	5.64507e-09	33	10	0.303	0.30303	CRKL; SOS1; HRAS; NRAS; RIT1; MAP2K2; MAP2K1; MAPK1; BRAF; KRAS	Reactome	R-HSA-187687
RAF activation	2.57556e-10	7.54426e-09	34	10	0.294	0.294118	PPP1CB; HRAS; NRAS; MRAS; MAP2K1; MAP2K2; SHOC2; BRAF; RAF1; KRAS	Reactome	R-HSA-5673000
Gap junction - Homo sapiens (human)	4.85509e-10	1.26412e-08	88	14	0.159	0.159091	ADCY5; SOS2; SOS1; GJA1; HRAS; NRAS; MAP2K2; MAP2K1; MAPK1; PRKACA; PRKACB; RAF1; EGF; KRAS	KEGG	path:hsa04540
GnRH signaling pathway - Homo sapiens (human)	1.034e-09	2.50655e-08	93	14	0.151	0.150538	ADCY5; PLD1; SOS1; HRAS; NRAS; MAP2K2; MAP2K1; MAPK1; PRKACA; PRKACB; CDC42; RAF1; SOS2; KRAS	KEGG	path:hsa04912
MAPK1/MAPK3 signaling	1.55913e-09	3.42521e-08	236	21	0.089	0.0889831	ERBB3; SPRED1; PPP1CB; PIK3R2; SOS1; SHOC2; HRAS; NRAS; MRAS; SPRED2; RASA1; SYNGAP1; MAP2K2; MAP2K1; MAPK1; BRAF; NF1; RAF1; EGF; RASA2; KRAS	Reactome	R-HSA-5684996
Neurotrophin signaling pathway - Homo sapiens (human)	3.27659e-09	6.77483e-08	119	15	0.126	0.12605	SOS1; CRKL; MAP2K2; PTPN11; NRAS; PIK3R2; MAP2K1; MAPK1; BRAF; SOS2; ABL1; CDC42; RAF1; HRAS; KRAS	KEGG	path:hsa04722
Prolactin signaling pathway - Homo sapiens (human)	3.58412e-09	7.19897e-08	70	12	0.171	0.171429	SOS2; SOS1; HRAS; NRAS; INS; MAP2K2; MAP2K1; MAPK1; PIK3R2; RAF1; GCK; KRAS	KEGG	path:hsa04917
Signaling by Receptor Tyrosine Kinases	1.85327e-08	3.17767e-07	464	28	0.06	0.0603448	CRKL; HRAS; SPRED1; RIT1; MAP2K2; MAP2K1; CTNND1; FLT4; EGF; CHD4; NRAS; MAPK1; PIK3R2; ERBB3; SPRED2; EP300; RASA1; KRAS; SOS1; TAB2; PTPN11; INSR; CBL; INS; PRKACA; BRAF; PRKACB; CDC42	Reactome	R-HSA-9006934
Signaling by FGFR1	1.9208e-08	3.21505e-07	51	10	0.196	0.196078	SOS1; PTPN11; NRAS; SPRED1; SPRED2; CBL; MAPK1; BRAF; HRAS; KRAS	Reactome	R-HSA-5654736
Autophagy - animal - Homo sapiens (human)	2.30751e-08	3.77251e-07	137	15	0.109	0.109489	MAP2K2; HRAS; RRAS2; NRAS; MRAS; INS; RRAS; EIF2AK4; MAP2K1; MAPK1; PRKACA; PIK3R2; PRKACB; RAF1; KRAS	KEGG	path:hsa04140
Oncogenic MAPK signaling	3.59643e-08	5.21692e-07	69	11	0.159	0.15942	PPP1CB; HRAS; NRAS; MRAS; MAP2K2; MAP2K1; MAPK1; BRAF; RAF1; SHOC2; KRAS	Reactome	R-HSA-6802957
T cell receptor signaling pathway - Homo sapiens (human)	4.15598e-08	5.72873e-07	104	13	0.125	0.125	NFATC1; MAP3K8; SOS2; SOS1; HRAS; NRAS; MAP2K2; MAP2K1; MAPK1; PIK3R2; CDC42; RAF1; KRAS	KEGG	path:hsa04660
Signaling by NTRKs	6.28864e-08	8.50176e-07	127	14	0.11	0.110236	SOS1; CHD4; CRKL; HRAS; NRAS; RIT1; MAP2K2; MAP2K1; MAPK1; BRAF; PIK3R2; EP300; PTPN11; KRAS	Reactome	R-HSA-166520
cAMP signaling pathway - Homo sapiens (human)	6.61824e-08	8.77853e-07	216	18	0.083	0.0833333	ADCY5; PPP1CB; PLD1; NFATC1; RRAS2; CHRM2; RRAS; MAP2K2; MAP2K1; MAPK1; PRKACA; PIK3R2; PRKACB; FXYD2; EP300; RAF1; CREBBP; BRAF	KEGG	path:hsa04024
Relaxin signaling pathway - Homo sapiens (human)	7.67271e-08	9.98873e-07	129	14	0.109	0.108527	ACTA2; ADCY5; SOS2; SOS1; HRAS; NRAS; MAP2K2; MAP2K1; MAPK1; PRKACA; PIK3R2; PRKACB; RAF1; KRAS	KEGG	path:hsa04926
TGF-beta signaling pathway - Homo sapiens (human)	1.1001e-07	1.39903e-06	94	12	0.128	0.12766	ACVR2B; ACVR1; BMP2; SMAD4; NODAL; SMAD6; LEFTY2; MAPK1; BMPR2; PITX2; EP300; CREBBP	KEGG	path:hsa04350
Oxytocin signaling pathway - Homo sapiens (human)	1.11445e-07	1.39903e-06	154	15	0.097	0.0974026	ADCY5; PPP1CB; ACTG1; NFATC1; RYR1; HRAS; NRAS; MAP2K2; MAP2K1; MAPK1; PRKACA; PRKACB; ACTB; RAF1; KRAS	KEGG	path:hsa04921
Signaling by NTRK1 (TRKA)	1.25621e-07	1.54932e-06	114	13	0.114	0.114035	SOS1; CHD4; CRKL; HRAS; NRAS; RIT1; MAP2K2; MAP2K1; MAPK1; BRAF; PIK3R2; EP300; KRAS	Reactome	R-HSA-187037
Cellular senescence - Homo sapiens (human)	1.32236e-07	1.6028e-06	156	15	0.096	0.0961538	NFATC1; ATM; PPP1CB; HRAS; RRAS2; NRAS; MRAS; RRAS; MAP2K2; MAP2K1; MAPK1; PIK3R2; GATA4; RAF1; KRAS	KEGG	path:hsa04218
Signaling by TGFB family members	1.39419e-07	1.60675e-06	96	12	0.125	0.125	ACVR2B; ACVRL1; PPP1CB; BMP2; SMAD4; GDF2; SMAD6; CBL; BMPR2; CDK9; FOXH1; CCNK	Reactome	R-HSA-9006936
B cell receptor signaling pathway - Homo sapiens (human)	1.7369e-07	1.89976e-06	82	11	0.138	0.134146	NFATC1; SOS2; SOS1; HRAS; NRAS; MAP2K2; MAP2K1; MAPK1; PIK3R2; RAF1; KRAS	KEGG	path:hsa04662
Axon guidance - Homo sapiens (human)	1.7452e-07	1.89976e-06	182	16	0.088	0.0879121	SEMA3A; SEMA3D; EPHB4; ROBO1; PTPN11; NRAS; RASA1; RRAS; MAPK1; BMPR2; PIK3R2; ABL1; CDC42; RAF1; HRAS; KRAS	KEGG	path:hsa04360
Fc epsilon RI signaling pathway - Homo sapiens (human)	2.89933e-07	2.86562e-06	68	10	0.149	0.147059	SOS2; SOS1; HRAS; NRAS; MAP2K2; MAP2K1; MAPK1; PIK3R2; RAF1; KRAS	KEGG	path:hsa04664
Axon guidance	4.55306e-07	4.26773e-06	356	22	0.062	0.0617978	ACTG1; ISL1; HRAS; RRAS; MAP2K2; MAP2K1; ABL1; NRAS; MAPK1; PLXND1; EPHB4; RASA1; KRAS; SEMA3A; SOS2; SOS1; ROBO1; PTPN11; PRKACA; PRKACB; ACTB; CDC42	Reactome	R-HSA-422475
Longevity regulating pathway - Homo sapiens (human)	5.25288e-07	4.61597e-06	89	11	0.124	0.123596	EHMT1; ADCY5; HRAS; NRAS; INS; PPARG; INSR; PRKACA; PIK3R2; PRKACB; KRAS	KEGG	path:hsa04211
Focal adhesion - Homo sapiens (human)	6.74683e-07	5.21211e-06	201	16	0.08	0.079602	SOS1; PPP1CB; ACTG1; CRKL; HRAS; EGF; MAP2K1; MAPK1; PIK3R2; SOS2; FLNA; ACTB; CDC42; RAF1; FLT4; BRAF	KEGG	path:hsa04510
Estrogen signaling pathway - Homo sapiens (human)	1.07587e-06	7.87851e-06	138	13	0.095	0.0942029	ADCY5; SOS2; SOS1; HRAS; NRAS; MAP2K2; MAP2K1; MAPK1; PRKACA; PIK3R2; PRKACB; RAF1; KRAS	KEGG	path:hsa04915
Chemokine signaling pathway - Homo sapiens (human)	1.92052e-06	1.26281e-05	192	15	0.078	0.078125	ADCY5; SOS1; CRKL; HRAS; NRAS; PIK3R2; MAP2K1; MAPK1; PRKACA; BRAF; PRKACB; CDC42; RAF1; SOS2; KRAS	KEGG	path:hsa04062
C-type lectin receptors (CLRs)	2.47225e-06	1.56576e-05	84	10	0.119	0.119048	NFATC1; TAB2; HRAS; NRAS; PRKACA; PRKACB; EP300; RAF1; CREBBP; KRAS	Reactome	R-HSA-5621481
C-type lectin receptor signaling pathway - Homo sapiens (human)	2.53289e-06	1.58984e-05	104	11	0.106	0.105769	NFATC1; PTPN11; RRAS2; NRAS; MRAS; RRAS; MAPK1; PIK3R2; RAF1; HRAS; KRAS	KEGG	path:hsa04625
Signaling by FGFR	3.79597e-06	2.30049e-05	88	10	0.114	0.113636	SOS1; HRAS; NRAS; SPRED1; SPRED2; CBL; MAPK1; BRAF; PTPN11; KRAS	Reactome	R-HSA-190236
mTOR signaling pathway - Homo sapiens (human)	4.01922e-06	2.41497e-05	155	13	0.084	0.083871	SOS2; SOS1; HRAS; NRAS; MAP2K1; INS; MAP2K2; INSR; MAPK1; PIK3R2; BRAF; RAF1; KRAS	KEGG	path:hsa04150
Signaling by VEGF	1.20635e-05	6.28196e-05	100	10	0.1	0.1	HRAS; NRAS; PRKACA; PIK3R2; CTNND1; PRKACB; FLT4; KRAS; RASA1; CDC42	Reactome	R-HSA-194138
Thermogenesis - Homo sapiens (human)	1.91894e-05	9.32038e-05	232	15	0.065	0.0646552	ADCY5; SMARCB1; ACTG1; SOS1; ARID1B; ARID1A; NRAS; PPARG; SOS2; PRKACA; PRKACB; ACTB; KRAS; HRAS; PLIN1	KEGG	path:hsa04714
Apoptosis - Homo sapiens (human)	3.3424e-05	0.000148716	136	11	0.081	0.0808824	ACTG1; HRAS; ATM; NRAS; MAP2K2; MAP2K1; MAPK1; PIK3R2; ACTB; RAF1; KRAS	KEGG	path:hsa04210
Cholinergic synapse - Homo sapiens (human)	3.53073e-05	0.000155131	113	10	0.088	0.0884956	ADCY5; HRAS; NRAS; CHRM2; MAP2K1; MAPK1; PRKACA; PIK3R2; PRKACB; KRAS	KEGG	path:hsa04725
Serotonergic synapse - Homo sapiens (human)	3.53073e-05	0.000155131	115	10	0.088	0.0869565	ADCY5; HRAS; NRAS; MAP2K1; MAPK1; PRKACA; BRAF; PRKACB; RAF1; KRAS	KEGG	path:hsa04726
cGMP-PKG signaling pathway - Homo sapiens (human)	4.76566e-05	0.000200614	167	12	0.072	0.0718563	NFATC1; MYH6; ADCY5; MAP2K1; FXYD2; INS; MAP2K2; INSR; MAPK1; PPP1CB; GATA4; RAF1	KEGG	path:hsa04022
PI3K-Akt signaling pathway - Homo sapiens (human)	6.87838e-05	0.000276314	354	18	0.051	0.0508475	ERBB3; SOS2; SOS1; HRAS; NRAS; CHRM2; MTCP1; INS; MAP2K2; MAP2K1; MAPK1; INSR; G6PC3; FLT4; KRAS; RAF1; EGF; PIK3R2	KEGG	path:hsa04151
Cell cycle - Homo sapiens (human)	7.81409e-05	0.000305184	124	10	0.081	0.0806452	SMC1A; ZBTB17; CDKN1C; SMC3; ATM; STAG2; SMAD4; ABL1; EP300; CREBBP	KEGG	path:hsa04110
Signaling by Nuclear Receptors	8.21745e-05	0.000319164	295	16	0.054	0.0542373	SMC1A; RARB; STAG2; HRAS; NRAS; MMP3; PIK3R2; MAPK1; CREBBP; PLIN1; CDK9; EP300; SMC3; EGF; ALDH1A2; KRAS	Reactome	R-HSA-9006931
Vascular smooth muscle contraction - Homo sapiens (human)	0.000140412	0.00052505	133	10	0.075	0.075188	ACTA2; ADCY5; PPP1CB; MAP2K2; MAP2K1; MAPK1; PRKACA; BRAF; PRKACB; RAF1	KEGG	path:hsa04270
ESR-mediated signaling	0.000142762	0.000531014	217	13	0.06	0.0599078	SMC1A; STAG2; HRAS; NRAS; MMP3; MAPK1; PIK3R2; CDK9; EP300; SMC3; EGF; CREBBP; KRAS	Reactome	R-HSA-8939211
Intracellular signaling by second messengers	0.0002453	0.000862229	259	14	0.054	0.0540541	ERBB3; CHD4; ADCY5; PTPN11; SALL4; INS; PPARG; INSR; MAPK1; PRKACA; PRKAR1A; PRKACB; EGF; PIK3R2	Reactome	R-HSA-9006925
Factors involved in megakaryocyte development and platelet production	0.000284499	0.000980407	145	10	0.069	0.0689655	ZFPM2; DOCK6; GATA6; PRKACA; PRKAR1A; PRKACB; ABL1; GATA4; GATA5; CDC42	Reactome	R-HSA-983231
Chromatin organization	0.00123543	0.00353052	271	13	0.048	0.0479705	EHMT1; SMARCB1; CHD4; KMT2D; HDAC8; ARID1A; KDM6A; ARID1B; NSD1; KAT6B; ACTB; EP300; CREBBP	Reactome	R-HSA-4839726
Signaling by NOTCH	0.00219215	0.00571618	190	10	0.053	0.0526316	JAG1; HDAC8; NOTCH1; NOTCH2; DLL4; PLXND1; FLT4; EP300; EGF; CREBBP	Reactome	R-HSA-157118
Lipid and atherosclerosis - Homo sapiens (human)	0.0054833	0.0125562	215	10	0.047	0.0465116	NFATC1; TAB2; HRAS; NRAS; PPARG; MAPK1; PIK3R2; CDC42; MMP3; KRAS	KEGG	path:hsa05417
PIP3 activates AKT signaling	0.00603145	0.0135992	218	10	0.046	0.0458716	ERBB3; CHD4; SALL4; PTPN11; INS; PPARG; INSR; MAPK1; PIK3R2; EGF	Reactome	R-HSA-1257604

## Sheet: Supplemental Table S6
Supplemental Table S6. Pathways enriched in genes associated with connective tissue disorders and aortopathies
Pathway	P-value	Q-value	Size	Candidate	Percent	Ratio	Members_input_overlap	Source	External_id
Extracellular matrix organization	1.38211e-31	2.52926e-29	287	32	0.111	0.111498	TGFB2; COLGALT1; COL11A1; COL11A2; VCAN; BGN; MFAP5; TGFB3; COL3A1; LOX; COL2A1; FBLN5; ADAMTS2; PLOD3; PLOD1; TNXB; LTBP4; LTBP2; LTBP1; FBN2; EFEMP2; COL9A2; COL9A3; COL9A1; COL5A2; COL4A5; COL5A1; COL4A1; FBN1; COL1A2; COL1A1; COL12A1	Reactome	R-HSA-1474244
Collagen formation	4.04224e-24	2.46576e-22	91	19	0.209	0.208791	COLGALT1; COL11A1; COL11A2; ADAMTS2; PLOD3; PLOD1; COL9A2; COL9A3; COL9A1; COL5A2; COL4A5; COL5A1; COL1A2; COL4A1; COL1A1; COL3A1; LOX; COL2A1; COL12A1	Reactome	R-HSA-1474290
Protein digestion and absorption - Homo sapiens (human)	1.0838e-16	3.96672e-15	103	15	0.146	0.145631	ELN; COL11A1; COL11A2; COL9A2; COL9A3; COL9A1; COL5A2; COL4A5; COL5A1; COL1A2; COL4A1; COL1A1; COL3A1; COL2A1; COL12A1	KEGG	path:hsa04974
Elastic fibre formation	1.2256e-14	3.73808e-13	35	10	0.286	0.285714	TGFB2; TGFB3; LTBP2; LTBP1; EFEMP2; FBN2; FBN1; MFAP5; LTBP4; FBLN5	Reactome	R-HSA-1566948
TGF-beta signaling pathway - Homo sapiens (human)	7.71696e-13	2.01743e-11	94	12	0.128	0.12766	TGFBR2; TGFB2; TGFB3; ACVR1; LTBP1; SMAD4; THSD4; TGFBR1; SMAD2; FBN1; SMAD3; SMAD6; SKI	KEGG	path:hsa04350
AGE-RAGE signaling pathway in diabetic complications - Homo sapiens (human)	1.64543e-12	3.76392e-11	100	12	0.12	0.12	TGFBR2; TGFB2; TGFB3; SMAD4; TGFBR1; SMAD2; SMAD3; COL4A5; COL1A2; COL4A1; COL1A1; COL3A1	KEGG	path:hsa04933
Chondroitin sulfate/dermatan sulfate (Glycosamine) metabolism	9.58667e-10	1.75436e-08	50	8	0.16	0.16	B3GALT6; CHST14; VCAN; BGN; B3GAT3; CHST3; DSE; B4GALT7	Reactome	R-HSA-1793185
ECM proteoglycans	2.45791e-09	3.74832e-08	56	8	0.143	0.142857	TGFB2; TGFB3; COL9A2; TNXB; VCAN; COL9A3; BGN; COL9A1	Reactome	R-HSA-3000178
ECM-receptor interaction - Homo sapiens (human)	4.94379e-09	6.95933e-08	88	9	0.102	0.102273	TNXB; COL9A2; COL9A3; COL9A1; COL4A5; COL1A2; COL4A1; COL1A1; COL2A1	KEGG	path:hsa04512
Focal adhesion - Homo sapiens (human)	6.01927e-09	7.86804e-08	201	12	0.06	0.0597015	TNXB; COL9A3; MYLK2; COL9A2; MYLK; COL9A1; COL4A5; COL1A2; COL4A1; COL1A1; FLNA; COL2A1	KEGG	path:hsa04510
Relaxin signaling pathway - Homo sapiens (human)	1.42984e-07	1.7444e-06	129	9	0.07	0.0697674	ACTA2; TGFBR2; TGFBR1; SMAD2; COL4A5; COL1A2; COL4A1; COL1A1; COL3A1	KEGG	path:hsa04926
O-glycosylation of TSR domain-containing proteins	1.70289e-07	1.94768e-06	39	6	0.154	0.153846	ADAMTSL2; ADAMTSL4; ADAMTS2; THSD4; ADAMTS10; ADAMTS17	Reactome	R-HSA-5173214
NCAM1 interactions	3.75552e-06	2.54541e-05	37	5	0.135	0.135135	COL4A5; COL9A2; COL9A3; COL4A1; COL9A1	Reactome	R-HSA-419037
Scavenging by Class A Receptors	5.90496e-06	3.60203e-05	19	4	0.211	0.210526	COL3A1; COL1A2; COL4A1; COL1A1	Reactome	R-HSA-3000480
Diabetic cardiomyopathy - Homo sapiens (human)	6.37559e-06	3.76365e-05	203	9	0.044	0.044335	TGFBR2; TGFB2; TGFB3; TGFBR1; SMAD2; SMAD3; COL1A2; COL1A1; COL3A1	KEGG	path:hsa05415
Hippo signaling pathway - Homo sapiens (human)	7.78256e-06	4.45065e-05	157	8	0.051	0.0509554	TGFBR2; TGFB2; TGFB3; DLG4; SMAD4; TGFBR1; SMAD2; SMAD3	KEGG	path:hsa04390
Apelin signaling pathway - Homo sapiens (human)	2.91472e-05	0.000144161	137	7	0.051	0.0510949	ACTA2; TGFBR1; SMAD4; MYLK2; MYLK; SMAD2; SMAD3	KEGG	path:hsa04371
Integrin cell surface interactions	6.64478e-05	0.000296584	66	5	0.076	0.0757576	FBN1; COL9A2; COL9A3; COL4A1; COL9A1	Reactome	R-HSA-216083
FOXO-mediated transcription of cell cycle genes	0.00013823	0.000549914	16	3	0.188	0.1875	SMAD4; SMAD2; SMAD3	Reactome	R-HSA-9617828
Cell cycle - Homo sapiens (human)	0.000150255	0.000568484	124	6	0.048	0.0483871	TGFB2; TGFB3; SMAD4; SMAD2; SMAD3; ABL1	KEGG	path:hsa04110
Platelet activation - Homo sapiens (human)	0.000150255	0.000568484	124	6	0.048	0.0483871	COL1A2; MYLK2; MYLK; PRKG1; COL1A1; COL3A1	KEGG	path:hsa04611
FoxO signaling pathway - Homo sapiens (human)	0.000202842	0.0007424	131	6	0.046	0.0458015	TGFBR2; TGFB2; TGFB3; SMAD4; TGFBR1; SMAD3	KEGG	path:hsa04068
RUNX3 regulates BCL2L11 (BIM) transcription	0.000409387	0.00136214	5	2	0.4	0.4	SMAD4; SMAD3	Reactome	R-HSA-8952158
RHO GTPases activate PAKs	0.000423056	0.00138249	23	3	0.13	0.130435	MYH11; MYLK; FLNA	Reactome	R-HSA-5627123
PI3K-Akt signaling pathway - Homo sapiens (human)	0.000455369	0.00146197	354	9	0.025	0.0254958	COL9A2; TNXB; COL9A3; COL9A1; COL4A5; COL1A2; COL4A1; COL1A1; COL2A1	KEGG	path:hsa04151
Cellular senescence - Homo sapiens (human)	0.000518302	0.00155491	156	6	0.038	0.0384615	TGFBR2; TGFB2; TGFB3; TGFBR1; SMAD2; SMAD3	KEGG	path:hsa04218
Signaling by BMP	0.000612435	0.00169812	26	3	0.115	0.115385	SMAD4; SMAD6; SKI	Reactome	R-HSA-201451
Insulin receptor recycling	0.000612435	0.00169812	26	3	0.115	0.115385	ATP6V1A; ATP6V1E1; ATP6V0A2	Reactome	R-HSA-77387
Collecting duct acid secretion - Homo sapiens (human)	0.000685777	0.0018188	27	3	0.111	0.111111	ATP6V1E1; ATP6V1A; ATP6V0A2	KEGG	path:hsa04966
Inflammatory bowel disease - Homo sapiens (human)	0.000822228	0.00211926	65	4	0.062	0.0615385	TGFB2; TGFB3; SMAD2; SMAD3	KEGG	path:hsa05321
RUNX2 regulates bone development	0.00103436	0.002593	31	3	0.097	0.0967742	SMAD4; SMAD6; COL1A1	Reactome	R-HSA-8941326
Adherens junction - Homo sapiens (human)	0.00114576	0.00283343	71	4	0.056	0.056338	SMAD4; TGFBR2; TGFBR1; SMAD3	KEGG	path:hsa04520
Developmental Biology	0.00132464	0.00323213	676	12	0.018	0.0177515	MYH11; DLG4; COL9A3; SMAD4; COL9A2; COL4A5; SMAD2; SMAD3; MED12; COL4A1; ABL1; COL9A1	Reactome	R-HSA-1266738
Vascular smooth muscle contraction - Homo sapiens (human)	0.00170289	0.00404712	133	5	0.038	0.037594	ACTA2; MYH11; PRKG1; MYLK2; MYLK	KEGG	path:hsa04270
Smooth Muscle Contraction	0.00202601	0.00475333	39	3	0.077	0.0769231	ACTA2; MYH11; MYLK	Reactome	R-HSA-445355
Axon guidance	0.00212641	0.00492574	356	8	0.022	0.0224719	MYH11; DLG4; COL9A2; COL9A3; COL9A1; COL4A5; COL4A1; ABL1	Reactome	R-HSA-422475
Signaling by Receptor Tyrosine Kinases	0.00305394	0.00698588	464	9	0.019	0.0193966	ATP6V1A; DLG4; ATP6V1E1; COL9A2; COL9A3; COL9A1; ATP6V0A2; COL4A5; COL4A1	Reactome	R-HSA-9006934
Transcriptional regulation by RUNX3	0.00389876	0.00870088	49	3	0.061	0.0612245	SMAD4; NOTCH1; SMAD3	Reactome	R-HSA-8878159
Glutamate and glutamine metabolism	0.00412124	0.008994	15	2	0.133	0.133333	PYCR1; ALDH18A1	Reactome	R-HSA-8964539
RHO GTPases activate CIT	0.00469024	0.0099804	16	2	0.125	0.125	MYH11; DLG4	Reactome	R-HSA-5625900
Lysine degradation - Homo sapiens (human)	0.00787527	0.0160131	63	3	0.048	0.047619	PLOD3; COLGALT1; PLOD1	KEGG	path:hsa00310
VxPx cargo-targeting to cilium	0.00803755	0.0161634	21	2	0.095	0.0952381	PKD2; PKD1	Reactome	R-HSA-5620916

## Sheet: Supplemental Table S7
Supplemental Table S7. Pathways enriched in genes associated with arteriopathies
Pathway	P-value	Q-value	Size	Candidate	Percent	Ratio	Members_input_overlap	Source	External_id
Cholesterol metabolism - Homo sapiens (human)	4.85962e-40	8.26136e-38	50	22	0.44	0.44	PCSK9; LCAT; APOC2; APOC3; APOA4; APOA1; APOA2; APOE; APOB; LIPA; LIPC; CETP; LDLR; LPL; MYLIP; ABCG5; ABCG8; SCARB1; CYP27A1; ANGPTL3; ABCA1; LDLRAP1	KEGG	path:hsa04979
Plasma lipoprotein assembly, remodeling, and clearance	7.53163e-38	6.40189e-36	60	22	0.367	0.366667	LMF1; PCSK9; LCAT; APOC2; APOC3; APOA4; APOA1; APOA2; APOE; APOB; LIPA; LIPC; CETP; LDLR; LPL; MYLIP; GPIHBP1; CREB3L3; MTTP; ANGPTL3; ABCA1; SCARB1	Reactome	R-HSA-174824
Plasma lipoprotein remodeling	1.09092e-29	6.18186e-28	26	15	0.577	0.576923	CETP; LMF1; APOE; APOB; GPIHBP1; LCAT; LIPC; CREB3L3; LPL; ANGPTL3; APOC3; APOA4; APOC2; APOA1; APOA2	Reactome	R-HSA-8963899
Chylomicron remodeling	5.1795e-22	2.20129e-20	9	9	1	1	APOE; APOB; GPIHBP1; LPL; APOC2; APOC3; APOA4; APOA1; APOA2	Reactome	R-HSA-8963901
Transport of small molecules	4.279e-21	1.45486e-19	641	28	0.044	0.0436817	LMF1; PCSK9; LCAT; APOC2; APOC3; APOA4; HFE; APOA1; APOA2; APOE; APOB; SLC22A1; LIPA; LIPC; CETP; LDLR; LPL; MYLIP; ABCG5; ABCG8; GPIHBP1; CREB3L3; MTTP; ANGPTL3; ATP1A2; ABCA1; ABCC6; SCARB1	Reactome	R-HSA-382551
Chylomicron assembly	1.15486e-18	3.27209e-17	9	8	0.889	0.888889	APOE; APOB; MTTP; APOC2; APOC3; APOA4; APOA1; APOA2	Reactome	R-HSA-8963888
Plasma lipoprotein assembly	1.22378e-17	2.97205e-16	17	9	0.529	0.529412	APOE; APOB; MTTP; APOC2; APOC3; ABCA1; APOA4; APOA1; APOA2	Reactome	R-HSA-8963898
Retinoid metabolism and transport	5.76512e-15	1.22509e-13	45	10	0.222	0.222222	APOE; APOB; GPIHBP1; LDLR; LPL; APOC2; APOC3; APOA4; APOA1; APOA2	Reactome	R-HSA-975634
Plasma lipoprotein clearance	5.12677e-13	8.71551e-12	29	8	0.276	0.275862	LIPA; APOE; APOB; SCARB1; LDLR; PCSK9; MYLIP; APOA1	Reactome	R-HSA-8964043
HDL remodeling	6.26461e-13	9.68167e-12	9	6	0.667	0.666667	APOE; CETP; LCAT; APOC2; APOC3; APOA1	Reactome	R-HSA-8964058
Assembly of active LPL and LIPC lipase complexes	1.26157e-11	1.78723e-10	13	6	0.462	0.461538	LMF1; GPIHBP1; LIPC; CREB3L3; LPL; ANGPTL3	Reactome	R-HSA-8963889
Fat digestion and absorption - Homo sapiens (human)	1.6473e-11	2.15417e-10	43	8	0.186	0.186047	APOB; ABCG5; ABCG8; SCARB1; MTTP; ABCA1; APOA4; APOA1	KEGG	path:hsa04975
NR1H2 and NR1H3-mediated signaling	3.5214e-11	3.99092e-10	47	8	0.17	0.170213	APOE; CETP; ABCG5; ABCG8; MYLIP; ANGPTL3; ABCA1; APOC2	Reactome	R-HSA-9024446
Scavenging by Class A Receptors	1.9523e-10	2.07431e-09	19	6	0.316	0.315789	APOE; APOB; COL4A2; COL4A1; COL3A1; APOA1	Reactome	R-HSA-3000480
Binding and Uptake of Ligands by Scavenger Receptors	7.47972e-10	7.47972e-09	42	7	0.167	0.166667	APOE; APOB; SCARB1; COL4A2; COL4A1; COL3A1; APOA1	Reactome	R-HSA-2173782
NR1H3 & NR1H2 regulate gene expression linked to cholesterol transport and efflux	1.56841e-08	1.40331e-07	37	6	0.162	0.162162	APOE; CETP; ABCG5; ABCG8; APOC2; ABCA1	Reactome	R-HSA-9029569
Regulation of Insulin-like Growth Factor (IGF) transport and uptake by Insulin-like Growth Factor Binding Proteins (IGFBPs)	9.35275e-08	7.23402e-07	124	8	0.065	0.0645161	PCSK9; APOB; APP; APOE; APOA5; CST3; APOA1; APOA2	Reactome	R-HSA-381426
Chylomicron clearance	9.36168e-08	7.23402e-07	3	3	1	1	LDLR; APOE; APOB	Reactome	R-HSA-8964026
PPAR signaling pathway - Homo sapiens (human)	1.09478e-06	8.09182e-06	76	6	0.081	0.0789474	CYP27A1; LPL; APOC3; APOA5; APOA1; APOA2	KEGG	path:hsa03320
LDL clearance	1.19891e-06	8.49229e-06	18	4	0.222	0.222222	LIPA; LDLR; PCSK9; APOB	Reactome	R-HSA-8964038
Scavenging by Class B Receptors	3.23363e-06	2.19887e-05	7	3	0.429	0.428571	SCARB1; APOB; APOA1	Reactome	R-HSA-3000471
Bile secretion - Homo sapiens (human)	3.47475e-06	2.27195e-05	90	6	0.067	0.0666667	ABCG5; ABCG8; SCARB1; LDLR; ATP1A2; SLC22A1	KEGG	path:hsa04976
Vitamin digestion and absorption - Homo sapiens (human)	4.07784e-06	2.56753e-05	24	4	0.167	0.166667	APOA4; SCARB1; APOB; APOA1	KEGG	path:hsa04977
Signaling by Nuclear Receptors	7.47404e-06	4.53781e-05	295	9	0.031	0.0305085	APOE; CETP; ABCG5; ESR1; ABCG8; MYLIP; ABCA1; ANGPTL3; APOC2	Reactome	R-HSA-9006931
ABC transporters - Homo sapiens (human)	5.31799e-05	0.000311744	45	4	0.089	0.0888889	ABCG8; ABCC6; ABCG5; ABCA1	KEGG	path:hsa02010
LDL remodeling	6.26858e-05	0.00035522	3	2	0.667	0.666667	CETP; APOB	Reactome	R-HSA-8964041
ABC transporters in lipid homeostasis	7.2706e-05	0.00039871	18	3	0.167	0.166667	ABCG8; APOA1; ABCG5	Reactome	R-HSA-1369062
Metabolism	0.000104469	0.000541962	1954	21	0.011	0.0107472	CYP27A1; EPHX2; APOE; APOB; ST3GAL4; CACNA1A; GPIHBP1; GCLC; GCLM; GCKR; SREBF2; LDLR; LPL; GPD1; APOC3; GLA; APOA4; APOC2; APOA1; APOA2; SLC22A1	Reactome	R-HSA-1430728
Vesicle-mediated transport	0.000105204	0.000541962	617	11	0.018	0.0178282	APOE; APOB; APP; LDLRAP1; APOA1; LDLR; COL4A2; COL4A1; COL3A1; SAR1B; SCARB1	Reactome	R-HSA-5653656
ABC-family proteins mediated transport	0.000144796	0.000723981	58	4	0.069	0.0689655	ABCG8; ABCC6; APOA1; ABCG5	Reactome	R-HSA-382556
HDL clearance	0.000207711	0.000980856	5	2	0.4	0.4	SCARB1; APOA1	Reactome	R-HSA-8964011
VLDL assembly	0.000207711	0.000980856	5	2	0.4	0.4	MTTP; APOB	Reactome	R-HSA-8866423
Relaxin signaling pathway - Homo sapiens (human)	0.000315371	0.00141154	129	5	0.039	0.0387597	CREB3L3; SOS1; COL4A2; COL4A1; COL3A1	KEGG	path:hsa04926
HDL assembly	0.000433601	0.00189006	7	2	0.286	0.285714	APOA1; ABCA1	Reactome	R-HSA-8963896
VLDLR internalisation and degradation	0.000920885	0.0038183	10	2	0.2	0.2	PCSK9; MYLIP	Reactome	R-HSA-8866427

## Sheet: Supplemental Table S8
Supplemental Table S8. Pathways enriched in genes associated with pulmonary heart disease
Pathway	P-value	Q-value	Size	Candidate	Percent	Ratio	members_input_overlap	members_input_overlap_geneids	source	external_id
ALK1 signaling events	1.29e-16	2e-14	26	8	0.308	0.307692	ACVRL1; SMAD9; ENG; SMAD4; GDF2; SMAD1; BMPR2; CAV1	4089; 4093; 2658; 2022; 659; 94; 4086; 857	PID	alk1pathway
Signaling by TGFB family members	1e-11	4.79e-10	96	8	0.083	0.0833333	ACVRL1; PPP1CB; SMAD9; SMAD4; GDF2; SMAD1; BMPR1B; BMPR2	2658; 4086; 4089; 5500; 659; 94; 658; 4093	Reactome	R-HSA-9006936
Bone morphogenic protein (BMP) signaling &regulation	6.33e-09	1.09e-07	12	4	0.333	0.333333	SMAD4; BMPR1B; BMPR2; SMAD1	4086; 4089; 658; 659	Wikipathways	WP1425
Neovascularisation processes	2.97e-07	3.54e-06	29	4	0.138	0.137931	NOTCH3; ACVRL1; SMAD1; SMAD9	4086; 4093; 94; 4854	Wikipathways	WP4331
TGF-beta signaling	1.08e-06	1.19e-05	94	5	0.053	0.0531915	SMAD4; BMPR1B; BMPR2; SMAD1; SMAD9	658; 659; 4086; 4089; 4093	KEGG	path:hsa04350
TGF-beta Receptor Signaling	4.11e-06	3.75e-05	55	4	0.073	0.0727273	SMAD4; ENG; SMAD1; SMAD9	4086; 4089; 4093; 2022	Wikipathways	WP560
Regulation of RAS by GAPs	1.25e-05	9.67e-05	23	3	0.13	0.130435	RASA1; RASA2; NF1	5921; 5922; 4763	Reactome	R-HSA-5658442
Hippo signaling	1.34e-05	9.9e-05	157	5	0.032	0.0318471	SMAD4; PPP1CB; BMPR1B; BMPR2; SMAD1	658; 659; 5500; 4086; 4089	KEGG	path:hsa04390
FOXA2 and FOXA3 transcription factor networks	9.71e-05	0.000578965	45	3	0.067	0.0666667	ABCC8; FOXF1; NF1	4763; 6833; 2294	PID	hnf3bpathway
RAF/MAP kinase cascade	9.25e-05	0.000578965	235	5	0.021	0.0212766	NF1; PPP1CB; MRAS; RASA2; RASA1	5922; 5500; 22808; 5921; 4763	Reactome	R-HSA-5673001
Signaling by MRAS-complex mutants	0.000138831	0.000768531	9	2	0.222	0.222222	PPP1CB; MRAS	22808; 5500	Reactome	R-HSA-9660537
Apelin signaling	0.000151404	0.000809229	137	4	0.029	0.0291971	SMAD4; MRAS; KLF2; NOTCH3	10365; 4854; 22808; 4089	KEGG	path:hsa04371
Fluid shear stress and atherosclerosis	0.000160104	0.000827203	139	4	0.029	0.028777	BMPR1B; BMPR2; KLF2; CAV1	10365; 658; 659; 857	KEGG	path:hsa05418
LIF signaling	0.000173324	0.000859897	10	2	0.2	0.2	SMAD4; SMAD1	4089; 4086	INOH	None
MAPK family signaling cascades	0.000177527	0.000859897	270	5	0.019	0.0185185	RASA1; PPP1CB; MRAS; RASA2; NF1	5922; 5500; 22808; 4763; 5921	Reactome	R-HSA-5683057
Mesodermal commitment	0.000231479	0.00105527	153	4	0.026	0.0261438	SMAD4; BMPR2; SMAD1; SOX17	659; 4086; 4089; 64321	Wikipathways	WP2857
FOXO-mediated transcription of cell cycle genes	0.000458771	0.001957	16	2	0.125	0.125	SMAD4; CAV1	4089; 857	Reactome	R-HSA-9617828
Ras signaling	0.000467156	0.001957	184	4	0.022	0.0217391	RASA2; MRAS; NF1; RASA1	22808; 4763; 5921; 5922	Wikipathways	WP4223
Differentiation of white and brown adipocyte	0.0011342	0.0039955	25	2	0.08	0.08	SMAD1; SMAD9	4086; 4093	Wikipathways	WP2895
Potassium Channels	0.00111999	0.0039955	103	3	0.029	0.0291262	KCNA5; ABCC8; KCNK3	3777; 3741; 6833	Reactome	R-HSA-1296071
VEGFR1 specific signals	0.00152737	0.00514658	29	2	0.069	0.0689655	RASA1; CAV1	5921; 857	PID	vegfr1_pathway
Cytokine-cytokine receptor interaction	0.00268379	0.00815662	295	4	0.014	0.0135593	GDF2; BMPR1B; ACVRL1; BMPR2	94; 658; 659; 2658	KEGG	path:hsa04060
TGF_beta_Receptor	0.00489145	0.00986251	173	3	0.017	0.017341	SMAD4; CAV1; ENG	2022; 857; 4089	NetPath	Pathway_TGF_beta_Receptor
Axon guidance	0.00563221	0.00986251	182	3	0.016	0.0164835	BMPR1B; BMPR2; RASA1	658; 659; 5921	KEGG	path:hsa04360
IL-7 signaling	0.00589333	0.00986251	185	3	0.016	0.0162162	BMPR1B; ACVRL1; BMPR2	659; 94; 658	INOH	None
Neurotrophic factor-mediated Trk receptor signaling	0.0070448	0.0100178	63	2	0.032	0.031746	RASA1; RIT1	6016; 5921	PID	trkrpathway

## Sheet: Supplemental Table S9
Supplemental Table S9. Shared genes among primary forms of inherited cardiovascular diseases
List names	number of elements	number of unique elements
Arteriopathies (AT)	64	55
Cardiac arrythmias (CA)	160	49
Congenital heart Disease (CHD)	275	218
Cardiomyopathy (CM)	298	169
Connective tissue disorders and aortopathies (CTD)	93	73
Pulmonary heart disease (PHD)	31	14
Overall number of unique elements	735
Names	total	elements
CA CM CTD	3	TGFB3
		MYLK2
		HCN4
CA CHD CM	17	LZTR1
		NKX2-5
		PTPN11
		TBX5
		GATA6
		MYH6
		ACTC1
		NEXN
		NRAS
		TBX20
		SHOC2
		RAF1
		MAP2K2
		MAP2K1
		HRAS
		BRAF
		FKTN
AT CA CM	1	GLA
CHD CM CTD	1	B3GAT3
CHD CM PHD	5	MRAS
		RASA2
		PPP1CB
		RIT1
		NF1
AT CHD CM	1	SOS1
CHD CTD PHD	1	SMAD4
CA CM	89	CACNA1C
		MYL4
		SLC25A3
		LDB3
		LAMA2
		PPP1R13L
		CALR3
		DSP
		ALPK3
		TTR
		MYOM1
		GLRA1
		MRPL3
		DOLK
		TMEM70
		PLN
		SLC25A4
		MYL3
		MYO6
		PRDM16
		EMD
		CRYAB
		AGL
		CAVIN4
		TMEM43
		FKRP
		SCN1B
		TNNI3
		TCAP
		TNNI3K
		CDH2
		COA5
		FLNC
		GUSB
		DSG2
		DBH
		MYH7
		RYR2
		DSC2
		TNNC1
		FXN
		FHL1
		CSRP3
		GAA
		SGCD
		VCL
		MYBPC3
		MYPN
		SCO2
		JUP
		TTN
		JPH2
		PPA2
		CAV3
		ANK2
		LAMP2
		TAFAZZIN
		GATAD1
		MYOZ2
		DES
		RBM20
		DMD
		ACADVL
		PDLIM3
		TNNT2
		EYA4
		TRIM63
		ACTA1
		TPM1
		BAG3
		FOXRED1
		ANKRD1
		LMNA
		CASQ2
		KLF10
		TSFM
		GLB1
		PRKAG2
		MYL2
		CTNNA3
		ACTN2
		PKP2
		MIB1
		SCN5A
		SDHA
		KCNQ1
		FHOD3
		SLC22A5
		ABCC9
CHD CM	9	ACAD8
		CBL
		KRAS
		PLD1
		TAB2
		NONO
		SPRED1
		DHCR7
		NAA15
CM PHD	1	SELENON
AT CM	2	TERT
		HFE
CA CHD	1	NKX2-6
CHD CTD PHD	12	ACVR1
		ABL1
		GATA5
		MED12
		ELN
		HNRNPK
		ADAMTS10
		ACTA2
		FLNA
		NOTCH1
		ADAMTS17
		SMAD6
AT CTD	3	COL3A1
		ABCC6
		COL4A1
CHD PHD	9	ENG
		BMPR2
		ACVRL1
		FOXF1
		STRA6
		EIF2AK4
		GDF2
		RASA1
		SOX17
AT CHD	1	FOXC1
AT PHD	1	NOTCH3
CM	169	SPEG
		NDUFS6
		HSPB8
		TTC19
		AARS2
		CAPN3
		ATP5F1E
		NDUFS1
		NDUFA6
		NDUFAF3
		SYNE2
		NDUFAF4
		COX15
		XK
		RBCK1
		PPCS
		COX14
		GMPPB
		ACAD9
		COX6B1
		NUBPL
		NAGLU
		ETFDH
		ANO5
		NDUFA11
		NDUFAF2
		UQCC2
		DYSF
		GBE1
		SURF1
		ITGB1BP2
		SGCA
		LARGE1
		ATP5F1D
		RPL3L
		NDUFV1
		RAB3GAP2
		NDUFS8
		FNIP1
		SLC40A1
		COA6
		GNPTAB
		NDUFS4
		EPG5
		IDH2
		ELAC2
		POLG
		TFR2
		POMT1
		SGCB
		SCARB2
		RHBDF1
		NDUFA2
		NDUFAF6
		PLEC
		XPNPEP3
		GTPBP3
		SLC25A20
		MYOT
		NDUFA1
		MMUT
		SYNE1
		LRRC10
		FAH
		COX10
		CRPPA
		LEMD2
		DMPK
		NEBL
		TRIM32
		PCCB
		MTO1
		HADHB
		COA7
		PET100
		NDUFAF5
		CTF1
		CHKB
		BTK
		TMPO
		PCCA
		SGSH
		NPPA
		ALG6
		NDUFS2
		NDUFB11
		ETFA
		ILK
		TXNRD2
		TOR1AIP1
		DPM3
		NDUFB8
		COA8
		NDUFAF8
		FHL2
		MPO
		UQCRB
		MMACHC
		CPS1
		IDUA
		CYC1
		COX20
		ARSB
		TMEM126B
		ETFB
		NDUFA9
		HADHA
		GNS
		AGK
		NDUFA4
		SDHD
		GFM1
		NRAP
		LMOD2
		MCM10
		COX7B
		QRSL1
		LRPPRC
		SMCHD1
		FOXD4
		BCS1L
		ALMS1
		HAMP
		LAMA4
		TACO1
		PLEKHM2
		FASTKD2
		NDUFA10
		NDUFAF1
		MYLK3
		PSEN1
		HJV
		GALNS
		HGSNAT
		VARS2
		LYRM7
		PSEN2
		VPS13A
		NDUFS3
		FBXL4
		SGCG
		FBXO32
		FLII
		VCP
		SDHAF1
		GSK3B
		ATPAF2
		RMND1
		DTNA
		NDUFV2
		NDUFS7
		ATAD3A
		GATC
		MYBPHL
		SHMT2
		MLYCD
		SCO1
		CPT2
		MRPL44
		PNPLA2
		KLHL24
		NDUFB3
		DNAJC19
		COX6A1
		EEF1A2
		MIPEP
		AGPAT2
		PARS2
		MRPS22
CA	49	DLG1
		KCNJ2
		NUP155
		CACNA2D1
		SLC6A4
		KCNE1
		SLC12A3
		TANGO2
		GDNF
		TRDN
		MAOA
		BDNF
		AKAP9
		SLC4A3
		KCNH2
		KCNE3
		TBX3
		TSPYL1
		RET
		CACNB2
		PHOX2B
		NOS1AP
		CALM3
		GNB5
		EDN3
		KCND3
		KCNE5
		RANGRF
		KCNK17
		KCNE2
		SCN4B
		LRP5
		ALG10
		SNTA1
		TECRL
		KCND2
		CLCA2
		KCNJ5
		SCN10A
		ASCL1
		SCN2B
		CALM1
		CALM2
		GPD1L
		KCNJ8
		DPP6
		TRPM4
		SCN3B
		CACNA1D
CTD	73	COL9A3
		COL9A1
		TGFB2
		C1S
		C1R
		COL4A5
		SMAD2
		COL11A2
		PKD1
		FLCN
		PKD2
		COL9A2
		COL1A1
		PRKG1
		SMAD3
		FBN2
		LTBP4
		MYLK
		ZDHHC9
		ALDH18A1
		KCNN1
		IPO8
		EMILIN1
		SLC39A13
		TNXB
		SKI
		COL2A1
		EFEMP2
		FKBP14
		LTBP1
		AEBP1
		ATP7A
		MFAP5
		ADAMTS2
		B3GALT6
		GORAB
		B4GALT7
		LTBP2
		VCAN
		TGFBR2
		DLG4
		LOX
		PRDM5
		SLC2A10
		ZNF469
		COL5A2
		ENPP1
		DSE
		MYH11
		ATP6V0A2
		ADAMTSL4
		CBS
		CHST14
		ATP6V1A
		TGFBR1
		UPF3B
		COLGALT1
		PYCR1
		COL5A1
		ADAMTSL2
		COL11A1
		THSD4
		ATP6V1E1
		FOXE3
		FBN1
		PLOD3
		BGN
		COL1A2
		MAT2A
		COL12A1
		CHST3
		FBLN5
		PLOD1
CHD	218	NSUN2
		ZHX3
		GARA4
		ODAD2
		HSPB6
		SALL1
		ARHGAP31
		UBR1
		CITED2
		EP300
		HNF1A
		INS
		DNAI1
		CCDC103
		KMT2D
		MMP3
		HOXA1
		LEFTY2
		SASH1
		CDK9
		EVC
		MED13L
		SYNGAP1
		GJA1
		MYOM2
		PUF60
		ODAD1
		MAPK1
		IRX4
		STAG2
		MYRF
		CHD7
		TRPM6
		NFATC1
		SMC3
		A1CF
		CLDN16
		ISL1
		SH3PXD2B
		ZNF699
		KCNA1
		MMP21
		PAX6
		CCDC39
		POU1F1
		RBM10
		DNAAF3
		RREB1
		FOXJ1
		C2CD3
		NODAL
		HCCS
		A2ML1
		CDK13
		ROR2
		EVC2
		ERBB3
		PDX1
		HAND1
		SEMA3A
		SMARCB1
		CFAP53
		MEIS2
		MGME1
		NME8
		GCK
		SOS2
		DNAH11
		NEK8
		NIPBL
		ROBO4
		PRKD1
		HDAC8
		DNAAF2
		PKD1L1
		ADCY5
		DNAH9
		PIK3R2
		RYR1
		SHROOM3
		EFTUD2
		KDM6A
		FGD1
		MYCN
		CASZ1
		CFAP298
		PPARG
		GPR146
		TFAP2B
		JAG1
		CRELD1
		EHMT1
		HNF4A
		ODAD3
		CHD4
		SMC1A
		RARB
		CEL
		ANKS6
		SEMA3D
		RPSA
		MID1
		ALDH1A2
		DNAAF1
		ZEB2
		NADSYN1
		CHRM2
		SALL4
		CDKN1C
		TRAF7
		ACTB
		FXYD2
		RRAS2
		ACVR2B
		PITX2
		ZFPM2
		ADAMTS19
		SPAG1
		FOXL1
		INSR
		AFF4
		MAP3K8
		BAG5
		NSD1
		AMMECR1
		HNF1B
		EGF
		ZMYM2
		BRCC3
		RAB23
		CREBBP
		INVS
		TTC12
		PGM1
		LRRC56
		CTNND1
		PRKAR1A
		DISP1
		GPC3
		HAND2
		PITRM1
		KYNU
		STAMBP
		FOXP1
		ROBO1
		FOXH1
		PRKACA
		WBP11
		CFC1
		MEGF8
		MTCP1
		SPEN
		DNAAF11
		BOLA3
		CCNK
		PRDM6
		CAPN15
		GAS8
		CDC42
		GDF1
		TBX1
		CFAP300
		ADNP
		NOTCH2
		DNAAF6
		TLL1
		POLD1
		RRAS
		BMP2
		ATM
		MGP
		NEUROD1
		DNAL1
		SCNN1B
		CISD2
		SCNN1G
		SPRED2
		PRKACB
		CNNM2
		CCDC40
		KCNJ11
		RECQL4
		ZIC3
		BCOR
		DNAAF5
		EOGT
		NF2
		ACTG1
		ARID1B
		CRKL
		MYO18B
		FLT4
		B3GLCT
		DNAAF4
		WDPCP
		DNAI2
		TWIST1
		G6PC3
		EPHB4
		DNAH5
		CTC1
		HYAL2
		ARID1A
		ZMYND10
		KAT6B
		C12ORF57
		SOX2
		DLL4
		GATA4
		NR2F2
		TMEM94
		PLXND1
		CLDN19
		ZBTB17
		TGDS
		RERE
		DOCK6
		PLIN1
PHD	14	KCNK3
		TBX4
		SARS2
		SMAD1
		ATP13A3
		CAV1
		SMAD9
		KCNA5
		AQP1
		KLF2
		BMPR1B
		ABCC8
		NFU1
		CBLN2
AT	55	ACE
		COL4A2
		MYLIP
		GPIHBP1
		F13A1
		LDLRAP1
		ATP1A2
		ITM2B
		CREB3L3
		GHR
		APOC3
		ANGPTL3
		APOE
		CACNA1A
		ABCA1
		CYP27A1
		GCLM
		LMF1
		GPD1
		F7
		APOB
		GCKR
		CST3
		HTRA1
		CETP
		APOC2
		MTTP
		ST3GAL4
		ABCG5
		STAP1
		SCN1A
		SLC22A1
		APOA5
		LDLR
		LPL
		LIPC
		CELSR2
		NYNRIN
		ABCG8
		APOA2
		LIPA
		ITGB3
		LCAT
		APOA4
		ESR1
		FOXF2
		APOA1
		SREBF2
		SCARB1
		TREX1
		PCSK9
		GCLC
		SAR1B
		EPHX2
		APP
CA, cardiomyopathy; CA, cardiac arrhythmia; CHD, congenital heart disease; CTD, connective tissue disease; AT, arteriopathies; PHD, pulmonary heart disease

## Sheet: Supplemental Table S10
Supplemental Table S10. Genes Associated with inherited cardiovascular disease in the Mendelian Cohort
Gene*	Cytogenetic Location	Gene OMIM ID	Entrez Gene ID	Disorders Annotated	Disorders OMIM ID	Disorders Inheritance	Phenotype Names	Disease Name	Disease OMIM ID (2)	DDD Category	Allelic Requirement	Mutation Consequence	Organ Specificity.List	DFP^	DM^	DM?^	DP^	FP^	R^	HGMD Varints	Actionable
ATAD3A	1p36.33	612316	55210	Harel-Yoon syndrome (3),Pontocerebellar hypoplasia hypotonia and respiratory insufficiency syndrome neonatal lethal (3)	617183618810	Autosomal dominant/Autosomal recessive,Autosomal recessive	Intellectual disability,Global developmental delay,Muscular hypotonia of the trunk,Spasticity,Spastic gait,Increased serum lactate,Poor speech,Peripheral axonal neuropathy,Lower limb amyotrophy,Cryptorchidism,Long face,Mandibular prognathia,Micrognathia,High forehead,Deeply set eye,Cataract,Myopia,Esotropia,Upslanted palpebral fissure,Optic nerve hypoplasia,Nystagmus,Optic atrophy,Pectus carinatu…	ATAD3A disorder - global developmental delay, hypotonia, optic atrophy, axonal neuropathy, and hypertrophic cardiomyopathy,ATAD3A disorder - global developmental delay, hypotonia, optic atrophy, axonal neuropathy, and hypertrophic cardiomyopathy		definitive,strong	monoallelic_autosomal,biallelic_autosomal	altered gene product structure,absent gene product	Spinal cord/Peripheral nerves,Endocrine/Metabolic,Eye,Brain/Cognition,Brain/Cognition		19	3				22
SKI	1p36.3	164780	6497	Shprintzen-Goldberg syndrome (3)	182212	Autosomal dominant	Cryptorchidism,Hypospadias,Abnormality of female external genitalia,Abnormality of the kidney,Renal cyst,Hydronephrosis,Hypogonadism,Narrow mouth,Brachycephaly,Microcephaly,Delayed cranial suture closure,Epicanthus,Pointed chin,Long philtrum,Low-set, posteriorly rotated ears,Conductive hearing impairment,Sensorineural hearing impairment,Wide nasal bridge,Depressed nasal ridge,Abnormality of the n…		182212	definitive	monoallelic_autosomal	altered gene product structure	Skeleton,Brain/Cognition,Heart/Cardiovasculature/Lymphatic		28	20				48
PRDM16	1p36.3	605557	63976	Cardiomyopathy dilated 1LL (3),Left ventricular noncompaction 8 (3)	615373615373	Autosomal dominant,Autosomal dominant	Cryptorchidism,Hypospadias,Abnormality of female external genitalia,Abnormality of the kidney,Renal cyst,Hydronephrosis,Hypogonadism,Narrow mouth,Brachycephaly,Microcephaly,Delayed cranial suture closure,Epicanthus,Pointed chin,Long philtrum,Low-set, posteriorly rotated ears,Conductive hearing impairment,Sensorineural hearing impairment,Wide nasal bridge,Depressed nasal ridge,Abnormality of the n…	SHPRINTZEN-GOLDBERG CRANIOSYNOSTOSIS SYNDROME						1	12	58				71
RERE	1p36.2-p36.1	605226	473	Neurodevelopmental disorder with or without anomalies of the brain eye or heart (3)	616975	Autosomal dominant	Cryptorchidism,Hypospadias,Abnormality of female external genitalia,Abnormality of the kidney,Renal cyst,Hydronephrosis,Hypogonadism,Narrow mouth,Brachycephaly,Microcephaly,Delayed cranial suture closure,Epicanthus,Pointed chin,Long philtrum,Low-set, posteriorly rotated ears,Conductive hearing impairment,Sensorineural hearing impairment,Wide nasal bridge,Depressed nasal ridge,Abnormality of the n…	Phenocopy of Proximal 1p36 Deletions		definitive	monoallelic_autosomal	absent gene product	Kidney Renal Tract,Face,Brain/Cognition,Genitalia,Ear,Heart/Cardiovasculature/Lymphatic		9	18				27
CASZ1	1p36.22	609895	54897				Cryptorchidism,Hypospadias,Abnormality of female external genitalia,Abnormality of the kidney,Renal cyst,Hydronephrosis,Hypogonadism,Narrow mouth,Brachycephaly,Microcephaly,Delayed cranial suture closure,Epicanthus,Pointed chin,Long philtrum,Low-set, posteriorly rotated ears,Conductive hearing impairment,Sensorineural hearing impairment,Wide nasal bridge,Depressed nasal ridge,Abnormality of the n…							1	3	41				45
PLOD1	1p36.3-p36.2	153454	5351	Ehlers-Danlos syndrome kyphoscoliotic type 1 (3)	225400	Autosomal recessive	Osteopenia,Osteoporosis,Hyperextensible skin,Bruising susceptibility,Atypical scarring of skin,Fragile skin,Muscular hypotonia,Neonatal hypotonia,Thoracic kyphoscoliosis,Joint hyperflexibility,Abnormal enzyme/coenzyme activity,Microcornea,Atrophic scars,Muscle weakness,Joint dislocation,Disproportionate tall stature,Talipes equinovarus,Generalized joint laxity,Hip dislocation,Thoracic scoliosis,J…	EHLERS-DANLOS SYNDROME, KYPHOSCOLIOTIC FORM	225400	definitive	biallelic_autosomal	absent gene product	Eye: Cornea,Skin,Eye: Retina,Skeleton,Eye: Connective tissue		39	7	1			47
PLEKHM2	1p36.21	609613	23207												1					1
SPEN	1p36.13	613484	23013	Radio-Tartaglia syndrome (3)	619312	Autosomal dominant	Cryptorchidism,Hypospadias,Abnormality of female external genitalia,Abnormality of the kidney,Renal cyst,Hydronephrosis,Hypogonadism,Narrow mouth,Brachycephaly,Microcephaly,Delayed cranial suture closure,Epicanthus,Pointed chin,Long philtrum,Low-set, posteriorly rotated ears,Conductive hearing impairment,Sensorineural hearing impairment,Wide nasal bridge,Depressed nasal ridge,Abnormality of the n…	SPEN-related developmental disorder (monoallelic)		definitive	monoallelic_autosomal	absent gene product			29	57	1			87
ZBTB17	1p36.2-p36.1	604084	7709												1	4				5
CDC42	1p36.1	116952	998	Takenouchi-Kosaki syndrome (3)	616737	Autosomal dominant	Abnormal facial shape,Brain imaging abnormality,Abnormality of the genitourinary system,Abnormality of the sternum,Abnormality of the endocrine system,Intellectual disability,Abnormal heart morphology,Thrombocytopenia,Hypoplasia of the corpus callosum,Ventriculomegaly,Abnormality of the periventricular white matter,Scoliosis,Recurrent infections,Postnatal growth retardation,Increased mean platele…	CDC42-related Neurodevelopmental Disorder		definitive	monoallelic_autosomal	altered gene product structure	Bone Marrow/Immune,Brain/Cognition	2	10	2				14
LDLRAP1	1p36-p35	605747	26119	Hypercholesterolemia familial 4 (3)	603813	Autosomal recessive	Hyperlipidemia,Hypercholesterolemia,Increased LDL cholesterol concentration,Precocious atherosclerosis,Premature arteriosclerosis,Hypertension,Hepatic steatosis,Sudden cardiac death,Myocardial infarction,Angina pectoris,Renal artery stenosis,Dyspnea,Peripheral arterial stenosis,Coronary atherosclerosis,Left ventricular dysfunction,Premature coronary artery atherosclerosis,Myocardial steatosis,Cer…								26	19	1		1	47
SELENON	1p36-p35	606210	57190	Muscular dystrophy rigid spine 1 (3),Myopathy congenital with fiber-type disproportion (3)	602771255310	Autosomal recessive,Autosomal dominant/Autosomal recessive	Neck muscle weakness,Generalized hypotonia,Respiratory insufficiency,Scoliosis,Myopathy,Spinal rigidity,Abnormality of skeletal morphology,Hyporeflexia,Pneumonia,Poor head control,Elbow flexion contracture,Hamstring contractures,Skeletal muscle atrophy,Hip contracture,Hyperlordosis,Abnormality on pulmonary function testing,Cardiac conduction abnormality,Global developmental delay,Waddling gait,Go…	SELENON-related myopathy		definitive	biallelic_autosomal	absent gene product	Musculature		94	7				101
TRIM63	1p36.11	606131	84676												11	9				20
ARID1A	1p35.3	603024	8289	Coffin-Siris syndrome 2 (3)	614607	Autosomal dominant	Wide mouth,Thick lower lip vermilion,Coarse facial features,Thick eyebrow,Hypertrichosis,Small nail,Prominent eyelashes,Feeding difficulties,Cryptorchidism,Abnormality of the genitourinary system,Thin upper lip vermilion,Broad philtrum,Low anterior hairline,Hearing impairment,Broad nasal tip,Anteverted nares,Strabismus,Visual impairment,Ptosis,Delayed eruption of teeth,Behavioral abnormality,Hirs…	COFFIN-SIRIS SYNDROME	135900	definitive	monoallelic_autosomal	absent gene product	Skin,Skeleton,Brain/Cognition		33	28				61
COL9A2	1p34.2	120260	1298	?Stickler syndrome type V (3),Epiphyseal dysplasia multiple 2 (3)	614284600204	Autosomal recessive,Autosomal dominant	Abnormality of epiphysis morphology,Arthralgia of the hip,Limb undergrowth,Reduced arm span,Knee pain,Postexertional malaise,Waddling gait,Osteoarthritis,Coxa vara,Abnormality of the knee,Genu valgum,Genu varum,Abnormality of the ankles,Abnormal patella morphology,Abnormality of the epiphyses of the elbow,Abnormality of radial epiphyses,Short stature,Ulnar deviated club hands,Radially deviated wr…	STICKLER SYNDROME, TYPE V,MULTIPLE EPIPHYSEAL DYSPLASIA TYPE 2	614284600204	definitive,definitive	biallelic_autosomal,monoallelic_autosomal	absent gene product,altered gene product structure	Eye: Vitreous,Eye: Retina,Face,Skeleton,Eye: Physiology,Eye,Ear,Face,Skeleton,Eye,Ear		16	10	2			28
PPCS	1p13.1-p12	609853	79717	Cardiomyopathy dilated 2C (3)	618189	Autosomal recessive	Sensorineural hearing impairment,Palmoplantar keratoderma,Dilated cardiomyopathy,Abnormality of neutrophils,Myopathy,Elevated serum creatine kinase,EMG abnormality,Lipoatrophy								3	1				4
CLDN19	1p34.2	610036	149461	Hypomagnesemia 5 renal with ocular involvement (3)	248190	Autosomal recessive	Inguinal hernia,Nephropathy,Myopia,Chorioretinal coloboma,Nystagmus,Nephrolithiasis,Hematuria,Macular coloboma,Umbilical hernia,Abnormality of retinal pigmentation,Abnormality of calcium-phosphate metabolism	HYPOMAGNESEMIA 5, RENAL, WITH OCULAR INVOLVEMENT	248190	definitive	biallelic_autosomal	uncertain	Endocrine/Metabolic,Eye		20	3				23
MMACHC	1p34.1	609831	25974	Methylmalonic aciduria and homocystinuria cblC type (3)	277400	Autosomal recessive	Intellectual disability,Megaloblastic anemia,Hyperhomocystinemia,Methylmalonic acidemia,Methylmalonic aciduria,Elevated propionylcarnitine level,Glossitis,Microcephaly,Visual impairment,Retinal degeneration,Pigmentary retinopathy,Nystagmus,Optic atrophy,Macular coloboma,Failure to thrive,Growth delay,Thrombocytopenia,Abnormality of macular pigmentation,Stomatitis,Feeding difficulties,Glomerulopat…	METHYLMALONIC ACIDURIA AND HOMOCYSTINURIA, CBLC TYPE	277400	definitive	biallelic_autosomal	absent gene product	Skeleton,Endocrine/Metabolic,Brain/Cognition,Heart/Cardiovasculature/Lymphatic		116	5	1			122
FOXE3	1p32	601094	2301	Anterior segment dysgenesis 2 multiple subtypes (3),Cataract 34 multiple types (3),{Aortic aneurysm familial thoracic 11 susceptibility to} (3)	6.10257e+17	Autosomal recessive,,Autosomal dominant	Abnormality of vision,Microphthalmia,Sclerocornea,Congenital aphakia,Retinal dysplasia,Aplasia/Hypoplasia affecting the anterior segment of the eye,Inguinal hernia,Tall stature,Retrognathia,Hypertelorism,Abnormality iris morphology,Abnormality of the sternum,Hypertension,Cutis marmorata,Bruising susceptibility,Arachnodactyly,Stroke,Cardiomegaly,Patent ductus arteriosus,Bicuspid aortic valve,Aorti…	CONGENITAL PRIMARY APHAKIA,ANTERIOR SEGMENT MESENCHYMAL DYSGENESIS	610256107250	definitive,definitive	biallelic_autosomal,monoallelic_autosomal	absent gene product,absent gene product	Eye: Cornea,Eye: Structure,Eye: Lens,Eye,Eye: Cornea,Eye: Structure,Eye: Lens,Eye		28	6	1			35
COA7	1p32.3	615623	65260	Spinocerebellar ataxia autosomal recessive with axonal neuropathy 3 (3)	618387	Autosomal recessive									6					6
CPT2	1p32	600650	1376	CPT II deficiency infantile (3),CPT II deficiency lethal neonatal (3),CPT II deficiency myopathic stress-induced (3),{Encephalopathy acute infection-induced 4 susceptibility to} (3)	6.0065e+23	Autosomal recessive,Autosomal recessive,Autosomal dominant/Autosomal recessive,Autosomal dominant/Autosomal recessive	Myoglobinuria,Decreased plasma free carnitine,Decreased plasma total carnitine,Reduced carnitine O-palmitoyltransferase activity,Red-brown urine,Elevated plasma acylcarnitine levels,Renal insufficiency,Polycystic kidney dysplasia,Cystic renal dysplasia,Seizures,Agenesis of corpus callosum,Hepatic failure,Cardiomyopathy,Hypoketotic hypoglycemia,Hepatomegaly,Abnormality of neuronal migration,Cerebr…								114	17	1			132
PARS2	1p32.2	612036	25973	Developmental and epileptic encephalopathy 75 (3)	618437	Autosomal recessive	Encephalopathy,Delayed speech and language development,Intellectual disability,Seizures,Global developmental delay,Hyporeflexia,Generalized hypotonia,Failure to thrive,Developmental regression,EEG with multifocal slow activity,Abnormality of coordination,Microcephaly,High forehead,Downslanted palpebral fissures,Ptosis,Nystagmus,Hypodontia,Behavioral abnormality,Autism,Ataxia,Spasticity,Mental det…								8	3				11
PCSK9	1p32.3	607786	255738	Hypercholesterolemia familial 3 (3),{Low density lipoprotein cholesterol level QTL 1} (3)	603776603776	Autosomal dominant,Autosomal dominant	Hyperlipidemia,Hypercholesterolemia,Increased LDL cholesterol concentration,Precocious atherosclerosis,Premature arteriosclerosis,Hypertension,Hepatic steatosis,Sudden cardiac death,Myocardial infarction,Angina pectoris,Renal artery stenosis,Dyspnea,Peripheral arterial stenosis,Coronary atherosclerosis,Left ventricular dysfunction,Premature coronary artery atherosclerosis,Myocardial steatosis,Cer…							5	63	50	15	2	1	136	Yes
ALG6	1p22.3	604566	29929	Congenital disorder of glycosylation type Ic (3)	603147	Autosomal recessive	Abnormal enzyme/coenzyme activity,Abnormality of the nervous system,Seizures,Ataxia,Muscular hypotonia,Failure to thrive,Feeding difficulties,Neurodevelopmental delay,Macroglossia,Hypertelorism,Low-set ears,Strabismus,Abnormality of the skeletal system,Jaundice,Abnormality of the liver,Reduced factor XI activity,Abnormal facial shape,Protein-losing enteropathy,Scoliosis,Skeletal dysplasia,Hypoalb…	ALG6-CDG	237124	definitive	biallelic_autosomal	absent gene product	Endocrine/Metabolic,Brain/Cognition	2	23	4				29
PGM1	1p31	171900	5236	Congenital disorder of glycosylation type It (3)	614921	Autosomal recessive		CONGENITAL DISORDER OF GLYCOSYLATION, TYPE IT	614921	definitive	biallelic_autosomal	absent gene product	Face,Endocrine/Metabolic		42	7				49
TNNI3K	1p31.1	613932	51086	Cardiac conduction disease with or without dilated cardiomyopathy (3)	616117	Autosomal dominant									5	2				7
NEXN	1p32-p31	613121	91624	Cardiomyopathy dilated 1CC (3),Cardiomyopathy hypertrophic 20 (3)	613122613876	Autosomal dominant,Autosomal dominant	Sensorineural hearing impairment,Palmoplantar keratoderma,Dilated cardiomyopathy,Abnormality of neutrophils,Myopathy,Elevated serum creatine kinase,EMG abnormality,Lipoatrophy							1	21	46				68
PRKACB	1p31.1	176892	5567	Cardioacrofacial dysplasia 2 (3)	619143	Autosomal dominant/Somatic mosaicism		PRKACB-related Multiple Congenital Malformation Syndrome		strong	monoallelic_autosomal	altered gene product structure	Skeleton,Brain/Cognition		4	3				7
CLCA2	1p22.3	604003	9635												1	3	1			5
GCLM	1p22.1	601176	2730	{Myocardial infarction susceptibility to} (3)	608446									1						1
AGL	1p21	610860	178	Glycogen storage disease IIIa (3),Glycogen storage disease IIIb (3)	232400232400	Autosomal recessive,Autosomal recessive	Full cheeks,Intellectual disability, mild,Hypoglycemia,Hypertriglyceridemia,Immunodeficiency,Myopathy,Short stature	GLYCOGEN STORAGE DISEASE TYPE III	232400	definitive	biallelic_autosomal	absent gene product	Endocrine/Metabolic		289	21			1	311
COL11A1	1p21	120280	1301	Deafness autosomal dominant 37 (3),Fibrochondrogenesis 1 (3),Marshall syndrome (3),Stickler syndrome type II (3),{Lumbar disc herniation susceptibility to} (3)	6.18533e+29	Autosomal dominant,Autosomal recessive,Autosomal dominant,Autosomal dominant,	Narrow mouth,Cleft palate,Wide anterior fontanel,Round face,Hypertelorism,Hearing abnormality,Low-set ears,Anteverted nares,Short neck,Downslanted palpebral fissures,Proptosis,Abnormality of the ribs,Short ribs,Narrow chest,Hypoplastic scapulae,Broad ribs,Abnormal diaphysis morphology,Abnormality of the metaphysis,Brachydactyly,Plagiocephaly,Omphalocele,Bell-shaped thorax,Hypoplastic fingernail,R…	FIBROCHONDROGENESIS,STICKLER SYNDROME, TYPE II	228520604841	definitive,definitive	biallelic_autosomal,monoallelic_autosomal	absent gene product,altered gene product structure	Skeleton,Eye,Ear,Eye: Retina,Skeleton,Eye: Physiology,Eye,Skin,Eye: Vitreous,Face,Ear	1	119	22	1			143
CELSR2	1p21	604265	1952												16	16	3			35
MYBPHL	1p13.3	619807	343263												1	2	2			5
KCND3	1p13.3-p13.2	605411	3752	Brugada syndrome 9 (3),Spinocerebellar ataxia 19 (3)	616399607346	Autosomal dominant,Autosomal dominant	Ataxia,Difficulty walking,Urinary incontinence,Hyporeflexia,Cerebellar atrophy,Hyperreflexia,Limb ataxia,Truncal ataxia,Postural instability,Impaired vibration sensation at ankles,Ophthalmoplegia,Nystagmus,Diplopia,Dysarthria,Slurred speech,Broad-based gait,Poor coordination,Cogwheel rigidity,Impaired smooth pursuit,Right bundle branch block,ST segment elevation,Tachycardia,Ventricular fibrillati…	KCND3-related developmental disorder (monoallelic)		strong	monoallelic_autosomal	altered gene product structure			25	17				42
CASQ2	1p13.3-p11	114251	845	Ventricular tachycardia catecholaminergic polymorphic 2 (3)	611938	Autosomal recessive	Syncope,Sudden cardiac death,Vertigo,Ventricular tachycardia								59	14	1			74	Yes
NOTCH2	1p12	600275	4853	Alagille syndrome 2 (3),Hajdu-Cheney syndrome (3)	610205102500	Autosomal dominant,Autosomal dominant	Inguinal hernia,Hypospadias,Narrow mouth,Abnormality of the dentition,Cleft palate,Thin vermilion border,Hydrocephalus,Macrocephaly,Dolichocephaly,Prominent occiput,Abnormality of the mandible,Coarse facial features,Full cheeks,Low anterior hairline,Hypertelorism,Long philtrum,Micrognathia,Hearing impairment,Low-set ears,Wide nasal bridge,Wide nose,Anteverted nares,Short neck,Downslanted palpebra…	HAJDU-CHENEY SYNDROME	102500	definitive	monoallelic_autosomal	altered gene product structure	Kidney Renal Tract,Skeleton		70	47			1	118
HJV	1q21	608374	148738	Hemochromatosis type 2A (3)	602390	Autosomal recessive	Hypogonadism,Impotence,Diabetes mellitus,Osteoporosis,Lethargy,Muscle weakness,Dilated cardiomyopathy,Congenital hepatic fibrosis,Elevated hepatic transaminase,Arthropathy,Increased serum ferritin,Generalized hyperpigmentation,Abnormality of iron homeostasis,Abnormality of endocrine pancreas physiology,Elevated transferrin saturation								62	12				74
ADAMTSL4	1q21	610113	54507	Ectopia lentis et pupillae (3),Ectopia lentis isolated autosomal recessive (3)	225200225100	Autosomal recessive,Autosomal recessive	Malar flattening,Mandibular prognathia,Visual impairment,Cataract,Nystagmus,Amblyopia,Hypertension,Ectopia lentis,Joint stiffness,Ectopia pupillae,Cognitive impairment								24	8				32
RIT1	1q22	609591	6016	Noonan syndrome 8 (3)	615355	Autosomal dominant	Cryptorchidism,Hypogonadotrophic hypogonadism,Abnormality of the genital system,Thick lower lip vermilion,High palate,Hypertelorism,Triangular face,Micrognathia,High forehead,Low-set, posteriorly rotated ears,Thickened helices,Sensorineural hearing impairment,Webbed neck,Thickened nuchal skin fold,Cystic hygroma,Strabismus,Downslanted palpebral fissures,Ptosis,Proptosis,Nystagmus,Pectus excavatum…	NOONAN SYNDROME 8	615355	definitive	monoallelic_autosomal	altered gene product structure	Face,Skeleton		25	6				31
LMNA	1q21.2	150330	4000	Cardiomyopathy dilated 1A (3),Charcot-Marie-Tooth disease type 2B1 (3),Emery-Dreifuss muscular dystrophy 2 autosomal dominant (3),Emery-Dreifuss muscular dystrophy 3 autosomal recessive (3),Heart-hand syndrome Slovenian type (3),Hutchinson-Gilford progeria (3),Lipodystrophy familial partial type 2 (3),Malouf syndrome (3),Mandibuloacral dysplasia (3),Muscular dystrophy congenital (3),Restrictive d…	1.15201e+65	Autosomal dominant,Autosomal recessive,Autosomal dominant,Autosomal recessive,Autosomal dominant,Autosomal dominant,Autosomal dominant,Autosomal dominant,Autosomal recessive,Autosomal dominant,	Achilles tendon contracture,Hypertriglyceridemia,Waddling gait,Elbow flexion contracture,Increased LDL cholesterol concentration,Spinal rigidity,Back pain,EMG: myopathic abnormalities,Scapular winging,Rimmed vacuoles,Decreased cervical spine flexion due to contractures of posterior cervical muscles,Supraventricular arrhythmia,Ventricular escape rhythm,Proximal upper limb amyotrophy,Proximal lower…	FAMILIAL PARTIAL LIPODYSTROPHY TYPE 2,CHARCOT-MARIE-TOOTH DISEASE TYPE 2B1,HUTCHINSON-GILFORD PROGERIA SYNDROME,EMERY-DREIFUSS MUSCULAR DYSTROPHY TYPE 2	1.51661e+23	definitive,limited,definitive,definitive	monoallelic_autosomal,biallelic_autosomal,monoallelic_autosomal,monoallelic_autosomal	altered gene product structure,uncertain,altered gene product structure,absent gene product	Musculature,Heart/Cardiovasculature/Lymphatic,Musculature,Heart/Cardiovasculature/Lymphatic,Musculature,Heart/Cardiovasculature/Lymphatic,Musculature,Heart/Cardiovasculature/Lymphatic		578	151	1	1		731	Yes
ATP1A2	1q21-q23	182340	477	Alternating hemiplegia of childhood 1 (3),Developmental and epileptic encephalopathy 98 (3),Fetal akinesia respiratory insufficiency microcephaly polymicrogyria and dysmorphic facies (3),Migraine familial basilar (3),Migraine familial hemiplegic 2 (3)	1.04291e+29	Autosomal dominant,Autosomal dominant,Autosomal recessive,Autosomal dominant,Autosomal dominant	Gastrointestinal dysmotility,Abnormality of the gastrointestinal tract,Episodic hemiplegia,Esotropia,Exotropia,Nystagmus,Behavioral abnormality,Delayed speech and language development,Pallor,Intellectual disability,Seizures,Ataxia,Dystonia,Failure to thrive,Vomiting,Diarrhea,Dysphagia,Constipation,Anorexia,Tetraparesis,Abdominal distention,Mydriasis,Abnormal autonomic nervous system physiology,Ab…	MIGRAINE, FAMILIAL HEMIPLEGIC, ATP1A2-related		definitive	monoallelic_autosomal	absent gene product			104	25				129
NDUFS2	1q23	602985	4720	Mitochondrial complex I deficiency nuclear type 6 (3)	618228	Autosomal recessive	Retinal telangiectasia,Blurred vision,Optic atrophy,Slow decrease in visual acuity,Mitochondrial respiratory chain defects,Centrocecal scotoma,Central scotoma,Retinal vascular tortuosity,Ataxia,Postural tremor,Myopathy,Ventricular preexcitation,Peripheral neuropathy,Arrhythmia,Decreased activity of mitochondrial complex I,Proximal tubulopathy,Sensorineural hearing impairment,Strabismus,Ptosis,Opt…								21	6				27
NOS1AP	1q23.3	605551	9722	Nephrotic syndrome type 22 (3)	619155	Autosomal recessive	Prolonged QTc interval,Syncope,Sinus bradycardia,Abnormal T-wave,Seizures,Sudden cardiac death,Torsade de pointes,Ventricular arrhythmia,Abnormal autonomic nervous system physiology,Abnormal cardiac exercise stress test,Abnormality of prenatal development or birth,Hypokalemia,Hearing impairment							2	4	3	1			10
GORAB	1q24.2	607983	92344	Geroderma osteodysplasticum (3)	231070	Autosomal recessive	Malar flattening,Mandibular prognathia,Abnormality of the eye,Microcornea,Abnormality of vision,Pectus carinatum,Platyspondyly,Osteoporosis,Thin skin,Hyperextensible skin,Muscular hypotonia,Intellectual disability, mild,Global developmental delay,Growth delay,Redundant skin,Pes planus,Talipes,Scoliosis,Recurrent fractures,Hip dislocation,Vertebral compression fractures,Abnormal form of the verteb…	Geroderma osteodysplasticum	231070	definitive	biallelic_autosomal	absent gene product	Skin,Skeleton,Brain/Cognition		19	2				21
TOR1AIP1	1q24	614512	26092	?Muscular dystrophy autosomal recessive with rigid spine and distal joint contractures (3)	617072	Autosomal recessive									12	2				14
TNNT2	1q32	191045	7139	Cardiomyopathy dilated 1D (3),Cardiomyopathy familial restrictive 3 (3),Cardiomyopathy hypertrophic 2 (3),Left ventricular noncompaction 6 (3)	6.01495e+23	Autosomal dominant,Autosomal dominant,Autosomal dominant,Autosomal dominant	Sensorineural hearing impairment,Palmoplantar keratoderma,Dilated cardiomyopathy,Abnormality of neutrophils,Myopathy,Elevated serum creatine kinase,EMG abnormality,Lipoatrophy,Left ventricular dysfunction,Right atrial enlargement,Pulmonary venous hypertension,Left atrial enlargement,Interstitial cardiac fibrosis,Hypertrophic cardiomyopathy,Mitral regurgitation,Dyspnea,Recurrent respiratory infect…								122	78	2	1	1	204	Yes
TGFB2	1q41	190220	7042	Loeys-Dietz syndrome 4 (3)	614816	Autosomal dominant	Inguinal hernia,Tall stature,Retrognathia,Hypertelorism,Abnormality iris morphology,Abnormality of the sternum,Hypertension,Cutis marmorata,Bruising susceptibility,Arachnodactyly,Stroke,Cardiomegaly,Patent ductus arteriosus,Bicuspid aortic valve,Aortic regurgitation,Coronary artery atherosclerosis,Pes planus,Hemoptysis,Pneumothorax,Subarachnoid hemorrhage,Ischemic stroke,Transient ischemic attack…	LOEYS-DIETZ SYNDROME, TYPE 4	614816	definitive	monoallelic_autosomal	absent gene product	Heart/Cardiovasculature/Lymphatic		39	19				58
RAB3GAP2	1q41	609275	25782	Martsolf syndrome 1 (3),Warburg micro syndrome 2 (3)	212720614225	Autosomal recessive,Autosomal recessive	Cryptorchidism,Hypogonadotrophic hypogonadism,High palate,Furrowed tongue,Everted lower lip vermilion,Brachycephaly,Microcephaly,Malar flattening,Short philtrum,Micrognathia,Low-set, posteriorly rotated ears,Cataract,Hypotelorism,Misalignment of teeth,Abnormality of the hand,Intellectual disability,Cerebral cortical atrophy,Low posterior hairline,Scoliosis,Hyperlordosis,Short stature,Depressed na…	MARTSOLF SYNDROME	212720	definitive	biallelic_autosomal	absent gene product	Brain/Cognition,Eye,Genitalia		21	10				31
LEFTY2	1q42.1	601877	7044					HETEROTAXY SYNDROME	207574	limited	monoallelic_autosomal	absent gene product	GI tract,Heart/Cardiovasculature/Lymphatic		2					2
PSEN2	1q31-q42	600759	5664	Alzheimer disease-4 (3),Cardiomyopathy dilated 1V (3)	606889613697	Autosomal dominant,Autosomal dominant	Sensorineural hearing impairment,Palmoplantar keratoderma,Dilated cardiomyopathy,Abnormality of neutrophils,Myopathy,Elevated serum creatine kinase,EMG abnormality,Lipoatrophy,Agitation,Dementia,Hallucinations,Seizures,Hypertonia,Confusion,Parkinsonism,Myoclonus,Cerebral cortical atrophy,Neurofibrillary tangles,Memory impairment,Language impairment,Deposits immunoreactive to beta-amyloid protein,…								37	47	2			86
ACTA1	1q42.1	102610	58	?Myopathy scapulohumeroperoneal (3),Myopathy actin congenital with cores (3),Myopathy actin congenital with excess of thin myofilaments (3),Myopathy congenital with fiber-type disproportion 1 (3),Nemaline myopathy 3 autosomal dominant or recessive (3)	6.16852e+29	Autosomal dominant,Autosomal dominant/Autosomal recessive,Autosomal dominant/Autosomal recessive,Autosomal dominant/Autosomal recessive,Autosomal dominant/Autosomal recessive	Abnormality of the thorax,Motor delay,Flexion contracture,Decreased fetal movement,Polyhydramnios,Breech presentation,Dysphagia,Hypokinesia,Respiratory failure,Skeletal muscle atrophy,Axial muscle weakness,Nemaline bodies,Type 1 muscle fiber predominance,Multiple prenatal fractures,Severe muscular hypotonia,Increased connective tissue,Facial palsy,Hypospadias,Micropenis,Large fontanelles,Low-set …	NEMALINE MYOPATHY 3	161800	strong	biallelic_autosomal	altered gene product structure	Musculature		241	12				253
COA6	1q42.2	614772	388753	Mitochondrial complex IV deficiency nuclear type 13 (3)	616501	Autosomal recessive									3					3
ACTN2	1q42-q43	102573	88	Cardiomyopathy dilated 1AA with or without LVNC (3),Cardiomyopathy hypertrophic 23 with or without LVNC (3),Myopathy congenital with structured cores and Z-line abnormalities (3),Myopathy distal 6 adult onset (3)	6.12159e+23	Autosomal dominant,Autosomal dominant,Autosomal dominant,Autosomal dominant	Sensorineural hearing impairment,Palmoplantar keratoderma,Dilated cardiomyopathy,Abnormality of neutrophils,Myopathy,Elevated serum creatine kinase,EMG abnormality,Lipoatrophy								24	59				83
RYR2	1q42.1-q43	180902	6262	Arrhythmogenic right ventricular dysplasia 2 (3),Ventricular arrhythmias due to cardiac ryanodine receptor calcium release deficiency syndrome (3),Ventricular tachycardia catecholaminergic polymorphic 1 (3)	6.00996e+17	Autosomal dominant,Autosomal dominant,Autosomal dominant	Syncope,Sudden cardiac death,Vertigo,Ventricular tachycardia	RYR2-related Catecholaminergic polymorphic ventricular tachycardia and intellectual disability		limited	monoallelic_autosomal	altered gene product structure		3	313	255	1			572	Yes
MYCN	2p24.1	164840	4613	Feingold syndrome 1 (3)	164280	Autosomal dominant	Neoplasm of the nervous system,Elevated urinary catecholamines,Microcephaly,Toe syndactyly,Gastrointestinal atresia,Short middle phalanx of finger,Micrognathia,Specific learning disability,Abnormal facial shape,Esophageal atresia,Clinodactyly of the 5th finger,Short middle phalanx of the 5th finger,2-3 toe syndactyly,4-5 toe syndactyly,Short middle phalanx of the 2nd finger,Short thumb,Short palp…	FEINGOLD SYNDROME TYPE 1	164280	definitive	monoallelic_autosomal	absent gene product	Skeleton,Brain/Cognition,GI tract,Ear		35	2				37
APOB	2p24	107730	338	Hypercholesterolemia familial 2 (3),Hypobetalipoproteinemia (3)	144010615558	Autosomal dominant,Autosomal recessive	Hyperlipidemia,Hypercholesterolemia,Increased LDL cholesterol concentration,Precocious atherosclerosis,Premature arteriosclerosis,Hypertension,Hepatic steatosis,Sudden cardiac death,Myocardial infarction,Angina pectoris,Renal artery stenosis,Dyspnea,Peripheral arterial stenosis,Coronary atherosclerosis,Left ventricular dysfunction,Premature coronary artery atherosclerosis,Myocardial steatosis,Cer…							2	278	178	11	7		476	Yes
HADHA	2p23	600890	3030	Fatty liver acute of pregnancy (3),HELLP syndrome maternal of pregnancy (3),LCHAD deficiency (3),Mitochondrial trifunctional protein deficiency (3)	6.09017e+23	Autosomal recessive,Autosomal recessive,Autosomal recessive,Autosomal recessive	Photophobia,Hypoglycemia,Hypoketotic hypoglycemia,Abnormal electroretinogram,Visual loss,Exotropia,Muscular hypotonia,Global developmental delay,Hypertrophic cardiomyopathy,Abnormality of metabolism/homeostasis,Hepatomegaly,Peripheral neuropathy,Retinopathy,Chorioretinal abnormality,Chorioretinal atrophy,Myopia,Nyctalopia,Intellectual disability,Seizures,Generalized hypotonia,Failure to thrive,Ch…	LONG CHAIN 3-HYDROXYACYL-COA DEHYDROGENASE DEFICIENCY	609016	definitive	biallelic_autosomal	absent gene product	Endocrine/Metabolic,Brain/Cognition		70	11				81
HADHB	2p23	143450	3032	Trifunctional protein deficiency (3)	609015	Autosomal recessive	Areflexia,Rhabdomyolysis,Exercise intolerance,Muscular hypotonia,Lethargy,Muscle weakness,Failure to thrive in infancy,Congestive heart failure,Cardiomyopathy,Left ventricular hypertrophy,Hypoketotic hypoglycemia,Poor suck,Hypocalcemia,Muscle spasm,Difficulty climbing stairs,Skeletal myopathy,Diffuse hepatic steatosis,Lower limb muscle weakness,Feeding difficulties in infancy,Progressive distal m…								66	10				76
KCNK3	2p23	603220	3777	Pulmonary hypertension primary 4 (3)	615344	Autosomal dominant		KCNK3-related developmental disorder (monoallelic)		definitive	monoallelic_autosomal	altered gene product structure			16	12				28
EMILIN1	2p23.3-p23.2	130660	11117												2	1				3
GCKR	2p23.3-p23.2	600842	2646	[Fasting plasma glucose level QTL 5] (3)	613463									1	33	30	2	2		68
PPP1CB	2p23	600590	5500	Noonan syndrome-like disorder with loose anagen hair 2 (3)	617506	Autosomal dominant	Cryptorchidism,Abnormal palate morphology,Thick lower lip vermilion,Thin vermilion border,Hydrocephalus,Epicanthus,Hypertelorism,Hearing impairment,Low-set, posteriorly rotated ears,Macrotia,Anteverted nares,Webbed neck,Carious teeth,Pectus excavatum,Brachydactyly,Abnormal fingernail morphology,Intellectual disability,Hypertrophic cardiomyopathy,Pulmonic stenosis,Hypoplastic toenails,Deep philtru…	Rasopathy with developmental delay, short stature and sparse slow-growing hair		definitive	monoallelic_autosomal	altered gene product structure	Multisystem,Hair/Nails,Brain/Cognition,Heart/Cardiovasculature/Lymphatic		7	7				14
LTBP1	2p12-q22	150390	4052	Cutis laxa autosomal recessive type IIE (3)	619451	Autosomal recessive	Cutis laxa,Redundant skin,Emphysema,Dermatochalasis,Fragmented elastic fibers in the dermis,Lack of skin elasticity,Inguinal hernia,Abnormality of the face,Motor delay,Joint laxity,Intrauterine growth retardation,Congestive heart failure,Abnormal facial shape,Respiratory insufficiency,Pneumothorax,Pathologic fracture,Abnormality of the cheek,Peripheral pulmonary artery stenosis,Abnormal systemic …	LTBP1-related cutis laxa and craniosynostosis		strong	biallelic_autosomal	absent gene product			2	4		2		8
SOS1	2p22-p21	182530	6654	?Fibromatosis gingival 1 (3),Noonan syndrome 4 (3)	135300610733	Autosomal dominant,Autosomal dominant	Gingival fibromatosis,Gingival overgrowth,Cryptorchidism,Hypogonadotrophic hypogonadism,Abnormality of the genital system,Thick lower lip vermilion,High palate,Hypertelorism,Triangular face,Micrognathia,High forehead,Low-set, posteriorly rotated ears,Thickened helices,Sensorineural hearing impairment,Webbed neck,Thickened nuchal skin fold,Cystic hygroma,Strabismus,Downslanted palpebral fissures,P…	NOONAN SYNDROME 4	610733	definitive	monoallelic_autosomal	altered gene product structure	Skin,Brain/Cognition,Heart/Cardiovasculature/Lymphatic		75	48		2	2	127
ABCG5	2p21	605459	64240	Sitosterolemia 2 (3)	618666	Autosomal recessive	Hyperlipidemia,Hypercholesterolemia,Increased LDL cholesterol concentration,Precocious atherosclerosis,Premature arteriosclerosis,Hypertension,Hepatic steatosis,Sudden cardiac death,Myocardial infarction,Angina pectoris,Renal artery stenosis,Dyspnea,Peripheral arterial stenosis,Coronary atherosclerosis,Left ventricular dysfunction,Premature coronary artery atherosclerosis,Myocardial steatosis,Cer…								46	61	3			110
ABCG8	2p21	605460	64241	Sitosterolemia 1 (3),{Gallbladder disease 4} (3)	210250611465	Autosomal recessive,	Hyperlipidemia,Hypercholesterolemia,Increased LDL cholesterol concentration,Precocious atherosclerosis,Premature arteriosclerosis,Hypertension,Hepatic steatosis,Sudden cardiac death,Myocardial infarction,Angina pectoris,Renal artery stenosis,Dyspnea,Peripheral arterial stenosis,Coronary atherosclerosis,Left ventricular dysfunction,Premature coronary artery atherosclerosis,Myocardial steatosis,Cer…							3	64	49	1	1		118
LRPPRC	2p21	607544	10128	Mitochondrial complex IV deficiency nuclear type 5 (French-Canadian) (3)	220111	Autosomal recessive	Muscular hypotonia,Global developmental delay,Failure to thrive,Metabolic acidosis,Increased serum lactate,Stroke-like episode,Increased CSF lactate,Lactic acidosis,Decreased activity of mitochondrial complex IV,Abnormal enzyme/coenzyme activity,Psychomotor retardation,Seizures,Ataxia,Spasticity,Muscle weakness,Hepatic steatosis,Decreased liver function,Hypertrophic cardiomyopathy,Chorea,Progress…	LEIGH SYNDROME, FRENCH-CANADIAN TYPE	220111	definitive	biallelic_autosomal	absent gene product	Endocrine/Metabolic,Brain/Cognition		24	7		4		35
CALM2	2p21	114182	805	Long QT syndrome 15 (3)	616249	Autosomal dominant	Prolonged QTc interval,Syncope,Sinus bradycardia,Abnormal T-wave,Seizures,Sudden cardiac death,Torsade de pointes,Ventricular arrhythmia,Abnormal autonomic nervous system physiology,Abnormal cardiac exercise stress test,Abnormality of prenatal development or birth,Hypokalemia,Hearing impairment,Syncope,Sudden cardiac death,Vertigo,Ventricular tachycardia								12					12
WDPCP	2p15	613580	51057	?Bardet-Biedl syndrome 15 (3),Congenital heart defects hamartomas of tongue and polysyndactyly (3)	615992217085	Autosomal recessive,Autosomal recessive	Cryptorchidism,2-3 finger syndactyly,Patent ductus arteriosus,Subvalvular aortic stenosis,Hamartoma of tongue,Benign neoplasm of the central nervous system,Multicystic kidney dysplasia,Cryptorchidism,Nephrotic syndrome,Hypogonadism,Hearing impairment,Low-set, posteriorly rotated ears,Prominent nasal bridge,Short neck,Downslanted palpebral fissures,Abnormal electroretinogram,Pigmentary retinopathy…	BARDET-BIEDL SYNDROME TYPE 15	615992	definitive	biallelic_autosomal	absent gene product	Kidney Renal Tract,Skeleton,Brain/Cognition,Eye		7	5				12
SPRED2	2p14	609292	200734	Noonan syndrome 14 (3)	619745	Autosomal recessive	Cryptorchidism,Hypogonadotrophic hypogonadism,Abnormality of the genital system,Thick lower lip vermilion,High palate,Hypertelorism,Triangular face,Micrognathia,High forehead,Low-set, posteriorly rotated ears,Thickened helices,Sensorineural hearing impairment,Webbed neck,Thickened nuchal skin fold,Cystic hygroma,Strabismus,Downslanted palpebral fissures,Ptosis,Proptosis,Nystagmus,Pectus excavatum…	SPRED2-related Noonan syndrome		strong	biallelic_autosomal	absent gene product				5				5
NFU1	2p15-p13	608100	27247	Multiple mitochondrial dysfunctions syndrome 1 (3)	605711	Autosomal recessive		MULTIPLE MITOCHONDRIAL DYSFUNCTIONS SYNDROME 1	605711	definitive	biallelic_autosomal	altered gene product structure	Endocrine/Metabolic,Brain/Cognition		15	2				17
DYSF	2p13.3-p13.1	603009	8291	Miyoshi muscular dystrophy 1 (3),Muscular dystrophy limb-girdle autosomal recessive 2 (3),Myopathy distal with anterior tibial onset (3)	2.5413e+17	Autosomal recessive,Autosomal recessive,Autosomal recessive	Proximal amyotrophy,Distal lower limb amyotrophy,Tibialis atrophy,Decreased/absent ankle reflexes,Toe walking,Difficulty climbing stairs,Exercise-induced myalgia,Tibialis muscle weakness,Proximal muscle weakness in lower limbs,Triceps weakness,Respiratory insufficiency due to muscle weakness,Loss of ability to walk,Quadriceps muscle weakness,Pelvic girdle muscle weakness,Difficulty standing,Diffi…								614	116				730
ALMS1	2p13	606844	7840	Alstrom syndrome (3)	203800	Autosomal recessive	Restrictive ventilatory defect,Polyphagia,Recurrent upper respiratory tract infections,Kyphosis,Elevated hepatic transaminase,Thoracic scoliosis,Sensory impairment,Hyperostosis frontalis interna,Chronic bronchitis,Lumbar scoliosis,Type II diabetes mellitus,Recurrent pneumonia,Retinal pigment epithelial atrophy,Puberty and gonadal disorders,Receptive language delay,Recurrent sinusitis,Chronic kidn…	ALSTROM SYNDROME	203800	definitive	biallelic_autosomal	absent gene product	Eye: Retina,Endocrine/Metabolic,Brain/Cognition,Eye,Heart/Cardiovasculature/Lymphatic		335	24	5		3	367
STAMBP	2p13.1	606247	10617	Microcephaly-capillary malformation syndrome (3)	614261	Autosomal recessive		MICROCEPHALY CAPILLARY MALFORMATION (MIC-CAP) SYNDROME	614261	definitive	biallelic_autosomal	absent gene product	Skin,Brain/Cognition,Heart/Cardiovasculature/Lymphatic		22	4				26
BOLA3	2p13.1	613183	388962	Multiple mitochondrial dysfunctions syndrome 2 with hyperglycinemia (3)	614299	Autosomal recessive		MULTIPLE MITOCHONDRIAL DYSFUNCTIONS SYNDROME 2	614299	strong	biallelic_autosomal	absent gene product	Endocrine/Metabolic,Brain/Cognition		9					9
COA5	2q11.2	613920	493753	?Mitochondrial complex IV deficiency nuclear type 9 (3)	616500	Autosomal recessive		MITOCHONDRIAL COMPLEX IV DEFICIENCY	220110	limited	biallelic_autosomal	absent gene product	Endocrine/Metabolic,Brain/Cognition,GI tract,Heart/Cardiovasculature/Lymphatic		1					1
FHL2	2q12-q14	602633	2274				Sensorineural hearing impairment,Palmoplantar keratoderma,Dilated cardiomyopathy,Abnormality of neutrophils,Myopathy,Elevated serum creatine kinase,EMG abnormality,Lipoatrophy								2	8				10
CFC1	2q21.1	605194	55997	Heterotaxy visceral 2 autosomal (3)	605376	Autosomal dominant		CFC1-RELATED CONOTRUNCAL HEART MALFORMATIONS	319372	strong	monoallelic_autosomal	absent gene product	Heart/Cardiovasculature/Lymphatic		13	9				22
KYNU	2q22.2	605197	8942	?Hydroxykynureninuria (3),Vertebral cardiac renal and limb defects syndrome 2 (3)	236800617661	Autosomal recessive,Autosomal recessive	Encephalopathy,Abnormality of tryptophan metabolism,Stereotypy,Dry skin,Intellectual disability,Global developmental delay,Hypertonia,Tachycardia,Metabolic acidosis,Renal tubular acidosis,Headache,Hypotension,Breathing dysregulation,Congenital sensorineural hearing impairment,Stomatitis,Coma,Progressive encephalopathy							1	11	4				16
ZEB2	2q22	605802	9839	Mowat-Wilson syndrome (3)	235730	Autosomal dominant	Thick lower lip vermilion,Open mouth,Mandibular prognathia,Pointed chin,Short philtrum,Posteriorly rotated ears,Recurrent otitis media,Wide nasal bridge,Hallux valgus,Long hallux,Calcaneovalgus deformity,Constipation,Pyloric stenosis,Inability to walk,Episodic vomiting,Scoliosis,Recurrent infections,Delayed skeletal maturation,Genu valgum,Bruxism,Decreased antibody level in blood,Abnormality of t…	MOWAT-WILSON SYNDROME	235730	definitive	monoallelic_autosomal	absent gene product	Face,Brain/Cognition,GI tract		261	28				289
ACVR1	2q23-q24	102576	90	Fibrodysplasia ossificans progressiva (3)	135100	Autosomal dominant	Hearing impairment,Glaucoma,Intellectual disability,Seizures,Limitation of joint mobility,Subcutaneous nodule,Failure to thrive,Alopecia,Hallux valgus,Anemia,Respiratory insufficiency,Spinal rigidity,Abnormal vertebral morphology,Clinodactyly of the 5th finger,Abnormality of the first metatarsal bone,Aplasia/Hypoplasia of the phalanges of the hallux,Short hallux,Ectopic ossification in muscle tis…	FIBRODYSPLASIA OSSIFICANS PROGRESSIVA	135100	strong	monoallelic_autosomal	altered gene product structure	Musculature,Skeleton		20	6				26
SCN1A	2q24	182389	6323	Developmental and epileptic encephalopathy 6B non-Dravet (3),Dravet syndrome (3),Febrile seizures familial 3A (3),Generalized epilepsy with febrile seizures plus type 2 (3),Migraine familial hemiplegic 3 (3)	6.19318e+29	Autosomal dominant,Autosomal dominant,Autosomal dominant,Autosomal dominant,Autosomal dominant	Myoclonic atonic seizures,EEG with focal spike waves,Hyperactivity,Intellectual disability,Absence seizure,Generalized myoclonic seizures,Lack of peer relationships,EEG with polyspike wave complexes,Attention deficit hyperactivity disorder,Atonic seizure,Generalized tonic-clonic seizures without focal onset,Autistic behavior,Impaired social interactions,Ataxia,EEG with irregular generalized spike…	SCN1A-RELATED SEIZURE DISORDERS	607208	definitive	monoallelic_autosomal	absent gene product	Brain/Cognition	1	1782	224	1	1	1	2010
TTN	2q31	188840	7273	Cardiomyopathy dilated 1G (3),Cardiomyopathy familial hypertrophic 9 (3),Muscular dystrophy limb-girdle autosomal recessive 10 (3),Myopathy myofibrillar 9 with early respiratory failure (3),Salih myopathy (3),Tibial muscular dystrophy tardive (3)	6.04146e+35	Autosomal dominant,Autosomal dominant,Autosomal recessive,Autosomal dominant,Autosomal recessive,Autosomal dominant	Gait disturbance,Dyspnea,Restrictive deficit on pulmonary function testing,Respiratory insufficiency due to muscle weakness,Reduced vital capacity,Skeletal muscle atrophy,Elevated serum creatine kinase,EMG: myopathic abnormalities,Muscle fiber splitting,Increased variability in muscle fiber diameter,Neck flexor weakness,Type 1 muscle fiber predominance,Rimmed vacuoles,Limited hip movement,Necroti…	CAUSE OF EARLY-ONSET MYOPATHY WITH FATAL CARDIOMYOPATHY	611705	limited	biallelic_autosomal	absent gene product	Musculature,Heart/Cardiovasculature/Lymphatic		1027	1154	29			2210	Yes
NEUROD1	2q32	601724	4760	Maturity-onset diabetes of the young 6 (3),{Type 2 diabetes mellitus susceptibility to} (3)	606394125853	,Autosomal dominant	Glucose intolerance,Hyperglycemia,Glycosuria,Abnormal oral glucose tolerance,Abnormal C-peptide level,Abnormal insulin level,Hypoinsulinemia,Elevated hemoglobin A1c,Nephropathy,Retinopathy,Hyperinsulinemic hypoglycemia,Insulin-resistant diabetes mellitus,Intrauterine growth retardation,Large for gestational age,Neonatal hypoglycemia,Transient neonatal diabetes mellitus,Overweight,Abnormality of t…								22	15	2			39
COL3A1	2q32.2	120180	1281	Ehlers-Danlos syndrome vascular type (3),Polymicrogyria with or without vascular-type EDS (3)	130050618343	Autosomal dominant,Autosomal recessive	Micrognathia,Convex nasal ridge,Abnormality of the skin,Thin skin,Intellectual disability,Short foot,Fine hair,Scoliosis,Skeletal dysplasia,Short stature,Joint hyperflexibility,Excessive wrinkled skin,Irregular hyperpigmentation,Prematurely aged appearance,Aplasia/Hypoplasia of the skin,Lipoatrophy,Telangiectasia of the skin,Skin ulcer,Small hand,Cerebral berry aneurysm,Hypertension,Visual field …								647	64	1			712	Yes
COL5A2	2q32.2	120190	1290	Ehlers-Danlos syndrome classic type 2 (3)	130010	Autosomal dominant	Hyperextensible skin,Soft, doughy skin,Fragile skin,Striae distensae,Cigarette-paper scars,Atrophic scars,Generalized joint laxity,Osteopenia,Poor wound healing,Muscular hypotonia,Muscle weakness,Vomiting,Nausea,Gastroesophageal reflux,Muscle spasm,Pulp stones,Fatigue,Chronic constipation,Bladder diverticulum,Inguinal hernia,Uterine prolapse,Epicanthus,Abnormal cornea morphology,Bruising suscepti…								38	14				52
SLC40A1	2q32	604653	30061	Hemochromatosis type 4 (3)	606069	Autosomal dominant	Joint dislocation,Limitation of joint mobility,Joint swelling,Cirrhosis,Hepatic steatosis,Abdominal pain,Congenital hepatic fibrosis,Arthralgia,Increased serum ferritin,Generalized hyperpigmentation,Joint dislocation,Limitation of joint mobility,Joint swelling,Cirrhosis,Hepatic steatosis,Abdominal pain,Congenital hepatic fibrosis,Arthralgia,Increased serum ferritin,Generalized hyperpigmentation							1	54	13	1	1		70
BMPR2	2q33	600799	659	Pulmonary hypertension familial primary 1 with or without HHT (3),Pulmonary hypertension primary fenfluramine or dexfenfluramine-associated (3),Pulmonary venoocclusive disease 1 (3)	1.786e+17	Autosomal dominant,Autosomal dominant,Autosomal dominant								1	565	69			1	636
NDUFS1	2q33-q34	157655	4719	Mitochondrial complex I deficiency nuclear type 5 (3)	618226	Autosomal recessive	Decreased activity of mitochondrial complex I,Proximal tubulopathy,Sensorineural hearing impairment,Strabismus,Ptosis,Optic disc pallor,Nystagmus,Poor eye contact,Optic neuropathy,Ataxia,Muscular hypotonia,Lethargy,Global developmental delay,Encephalopathy,Muscle weakness,Failure to thrive,Intrauterine growth retardation,Hypertrophic cardiomyopathy,Hypoglycemia,Vomiting,Respiratory insufficiency,…	LEIGH SYNDROME,MITOCHONDRIAL RESPIRATORY CHAIN COMPLEX I DEFICIENCY	256000252010	definitive,definitive	biallelic_autosomal,biallelic_autosomal	absent gene product,altered gene product structure	Endocrine/Metabolic,Brain/Cognition,Endocrine/Metabolic,Brain/Cognition		34					34
FASTKD2	2q33.3	612322	22868	Combined oxidative phosphorylation deficiency 44 (3)	618855	Autosomal recessive									4	5				9
CPS1	2q35	608307	1373	Carbamoylphosphate synthetase I deficiency (3),{Pulmonary hypertension neonatal susceptibility to} (3)	237300615371	Autosomal recessive,	Seizures,Muscular hypotonia,Episodic ammonia intoxication,Hyperammonemia,Respiratory insufficiency,Aminoaciduria,Hypoargininemia	CARBAMOYL PHOSPHATE SYNTHETASE 1 DEFICIENCY	237300	definitive	biallelic_autosomal	absent gene product	Endocrine/Metabolic,Brain/Cognition	1	357	7	1			366
DES	2q35	125660	1674	Cardiomyopathy dilated 1I (3),Myopathy myofibrillar 1 (3),Scapuloperoneal syndrome neurogenic Kaeser type (3)	6.04766e+17	Autosomal dominant,Autosomal dominant/Autosomal recessive,Autosomal dominant	Sensorineural hearing impairment,Palmoplantar keratoderma,Dilated cardiomyopathy,Abnormality of neutrophils,Myopathy,Elevated serum creatine kinase,EMG abnormality,Lipoatrophy,Distal lower limb muscle weakness,Neck flexor weakness,Weakness of facial musculature,Concentric hypertrophic cardiomyopathy,Congestive heart failure,Atrioventricular block,Supraventricular arrhythmia,Loss of ability to wal…								128	36	1		1	166	Yes
SPEG	2q35	615950	10290	Centronuclear myopathy 5 (3)	615959	Autosomal recessive	High palate,Retrognathia,Motor delay,Generalized hypotonia,Respiratory insufficiency,Waddling gait,Progressive muscle weakness,Gowers sign,Difficulty climbing stairs,Generalized amyotrophy,Difficulty running,Facial palsy,Narrow mouth,Bifid uvula,Long face,Protruding ear,Ophthalmoparesis,Ophthalmoplegia,Delayed speech and language development,Intellectual disability, mild,Dysarthria,Areflexia,Faci…	CENTRONUCLEAR MYOPATHY WITH DILATED CARDIOMYOPATHY	615959	definitive	biallelic_autosomal	absent gene product	Musculature,Heart/Cardiovasculature/Lymphatic		19	10	1			30
SLC4A3	2q36	106195	6508				Shortened QT interval,Bradycardia,Palpitations,Atrial fibrillation,Syncope,Sudden cardiac death,Ventricular fibrillation,Atrioventricular block,Ventricular arrhythmia							1	1	1	1			4
MRPL44	2q36	611849	65080	Combined oxidative phosphorylation deficiency 16 (3)	615395	Autosomal recessive									2	1				3
NDUFA10	2q37.3	603835	4705	Mitochondrial complex I deficiency nuclear type 22 (3)	618243	Autosomal recessive	Focal T2 hyperintense basal ganglia lesion,Strabismus,Ptosis,Pigmentary retinopathy,Ophthalmoplegia,Nystagmus,Optic atrophy,Emotional lability,Hypertrichosis,Seizures,Muscular hypotonia,Spasticity,Dysarthria,Global developmental delay,Dystonia,Hyperreflexia,Failure to thrive,Ventricular septal defect,Hypertrophic cardiomyopathy,Progressive cerebellar ataxia,Apnea,Increased serum lactate,Leukodyst…	LEIGH SYNDROME DUP	256000	strong	biallelic_autosomal	altered gene product structure			5	4				9
CAV3	3p25	601253	859	Cardiomyopathy familial hypertrophic (3),Creatine phosphokinase elevated serum (3),Long QT syndrome 9 (3),Myopathy distal Tateyama type (3),Rippling muscle disease 2 (3)	1.926e+29	Autosomal dominant/Digenic dominant,Autosomal dominant,Autosomal dominant,Autosomal dominant,Autosomal dominant	Prolonged QTc interval,Syncope,Sinus bradycardia,Abnormal T-wave,Seizures,Sudden cardiac death,Torsade de pointes,Ventricular arrhythmia,Abnormal autonomic nervous system physiology,Abnormal cardiac exercise stress test,Abnormality of prenatal development or birth,Hypokalemia,Hearing impairment,EMG: myopathic abnormalities,Increased variability in muscle fiber diameter,Calf muscle pseudohypertrop…								46	8				54
PPARG	3p25	601487	5468	Carotid intimal medial thickness 1 (3),Insulin resistance severe digenic (3),Lipodystrophy familial partial type 3 (3),Obesity severe (3),[Obesity resistance to] (3),{Diabetes type 2} (3)	609338,604367,604367,601665,,125853	,Autosomal dominant,Autosomal dominant,Autosomal dominant/Autosomal recessive/Multifactorial,,Autosomal dominant	Insulin resistance,Hepatomegaly,Skeletal muscle hypertrophy,Adipose tissue loss,Lipodystrophy,Diabetes mellitus,Hypertrichosis,Intellectual disability,Hypertriglyceridemia,Macroglossia,Low anterior hairline,Mandibular prognathia,Prominent supraorbital ridges,Hyperinsulinemia,Acanthosis nigricans,Prominent superficial veins,Large hands,Global developmental delay,Cirrhosis,Hepatic steatosis,Failure…							4	52	29	1	1		87
RAF1	3p25	164760	5894	Cardiomyopathy dilated 1NN (3),LEOPARD syndrome 2 (3),Noonan syndrome 5 (3)	6.15917e+17	Autosomal dominant,,Autosomal dominant	Sensorineural hearing impairment,Palmoplantar keratoderma,Dilated cardiomyopathy,Abnormality of neutrophils,Myopathy,Elevated serum creatine kinase,EMG abnormality,Lipoatrophy,Cryptorchidism,Hypospadias,Abnormality of the genital system,Decreased fertility,Brachycephaly,Abnormality of the face,Hypertelorism,Triangular face,Low-set, posteriorly rotated ears,Sensorineural hearing impairment,Wide na…	NOONAN SYNDROME 5	611553	definitive	monoallelic_autosomal	altered gene product structure	Skin,Skeleton,Brain/Cognition,Ear		49	30				79
TMEM43	3p25	612048	79188	Arrhythmogenic right ventricular dysplasia 5 (3),Auditory neuropathy autosomal dominant 3 (3),Emery-Dreifuss muscular dystrophy 7 AD (3)	6.04401e+17	Autosomal dominant,Autosomal dominant,Autosomal dominant	Pectus excavatum,Reduced tendon reflexes,Joint stiffness,Myotonia,Myopathy,Elevated serum creatine kinase,Limb-girdle muscular dystrophy,Sprengel anomaly,Gait disturbance,Achilles tendon contracture,Hypertriglyceridemia,Waddling gait,Elbow flexion contracture,Increased LDL cholesterol concentration,Spinal rigidity,Back pain,EMG: myopathic abnormalities,Scapular winging,Rimmed vacuoles,Decreased c…								22	24				46	Yes
RARB	3p24	180220	5915	Microphthalmia syndromic 12 (3)	615524	Autosomal dominant/Autosomal recessive	Anophthalmia,Microphthalmia,Intellectual disability,Congenital diaphragmatic hernia,Abnormal lung morphology,Pulmonary hypoplasia,Abnormality of cardiovascular system morphology,Cryptorchidism,Vesicoureteral reflux,Horseshoe kidney,Renal hypoplasia,Abnormality of the uterus,Low-set ears,Muscular hypotonia,Failure to thrive,Intrauterine growth retardation,Annular pancreas,Abnormal spleen morpholog…	MICROPHTHALMIA AND DIAPHRAGMATIC HERNIA,Microphthalmia, syndromic 12	615524	definitive,definitive	biallelic_autosomal,monoallelic_autosomal	absent gene product,altered gene product structure	Brain/Cognition,Eye,Respiratory tract,Respiratory tract,Brain/Cognition,Eye		9	2				11
TGFBR2	3p24.1	190182	7048	Colorectal cancer hereditary nonpolyposis type 6 (3),Esophageal cancer somatic (3),Loeys-Dietz syndrome 2 (3)	6.14331e+17	,,Autosomal dominant	Inguinal hernia,Tall stature,Retrognathia,Hypertelorism,Abnormality iris morphology,Abnormality of the sternum,Hypertension,Cutis marmorata,Bruising susceptibility,Arachnodactyly,Stroke,Cardiomegaly,Patent ductus arteriosus,Bicuspid aortic valve,Aortic regurgitation,Coronary artery atherosclerosis,Pes planus,Hemoptysis,Pneumothorax,Subarachnoid hemorrhage,Ischemic stroke,Transient ischemic attack…	Loeys-Dietz syndrome 2	610168	definitive	monoallelic_autosomal	absent gene product	Face,Skeleton,Heart/Cardiovasculature/Lymphatic	4	157	41				202	Yes
GPD1L	3p22.3	611778	23171	Brugada syndrome 2 (3)	611777		Right bundle branch block,ST segment elevation,Tachycardia,Ventricular fibrillation,Paroxysmal ventricular tachycardia,Supraventricular tachycardia,Sick sinus syndrome,First degree atrioventricular block,Ventricular arrhythmia,Trifascicular block,Syncope,Cardiac arrest								6	13				19
GLB1	3p21.33	611458	2720	GM1-gangliosidosis type I (3),GM1-gangliosidosis type II (3),GM1-gangliosidosis type III (3),Mucopolysaccharidosis type IVB (Morquio) (3)	2.305e+23	Autosomal recessive,Autosomal recessive,Autosomal recessive,Autosomal recessive	Decreased beta-galactosidase activity,Hearing impairment,Blindness,Abnormality of the nervous system,Abnormality of the skeletal system,Intellectual disability,Hepatosplenomegaly,Abnormal facial shape,Developmental regression,Urinary glycosaminoglycan excretion,Infantile muscular hypotonia,Psychomotor retardation,Increased urinary galactosylated oligosaccharide,Dysostosis multiplex,Spasticity,Car…	GM1-GANGLIOSIDOSIS TYPE 3	230650	definitive	biallelic_autosomal	absent gene product	Endocrine/Metabolic,Brain/Cognition		240	20	1	1	1	263
ACVR2B	3p22-p21.3	602730	93	Heterotaxy visceral 4 autosomal (3)	613751			HETEROTAXY SYNDROME	207574	limited	monoallelic_autosomal	altered gene product structure	GI tract,Heart/Cardiovasculature/Lymphatic		4	4				8
SCN5A	3p22.2	600163	6331	Atrial fibrillation familial 10 (3),Brugada syndrome 1 (3),Cardiomyopathy dilated 1E (3),Heart block nonprogressive (3),Heart block progressive type IA (3),Long QT syndrome 3 (3),Sick sinus syndrome 1 (3),Ventricular fibrillation familial 1 (3),{Sudden infant death syndrome susceptibility to} (3)	6.14023e+53	Autosomal dominant,Autosomal dominant,Autosomal dominant,Autosomal dominant,Autosomal dominant,Autosomal dominant,Autosomal recessive,,Autosomal recessive	Palpitations,Ventricular escape rhythm,Atrial standstill,Cardiac conduction abnormality,Abnormal P wave,Abnormal heart morphology,Dyspnea,Muscular dystrophy,Arrhythmia,Sick sinus syndrome,Right bundle branch block,Fatigue,Reduced ejection fraction,Left ventricular noncompaction,Postexertional malaise,Increased troponin T level in blood,Dysarthria,Syncope,Flexion contracture,Congestive heart failu…							1	883	230	6	18		1138	Yes
SCN10A	3p22.2	604427	6336	Episodic pain syndrome familial 2 (3)	615551	Autosomal dominant	Prolonged QTc interval,Syncope,Sinus bradycardia,Abnormal T-wave,Seizures,Sudden cardiac death,Torsade de pointes,Ventricular arrhythmia,Abnormal autonomic nervous system physiology,Abnormal cardiac exercise stress test,Abnormality of prenatal development or birth,Hypokalemia,Hearing impairment,Seizures,Constipation,Right bundle branch block,ST segment elevation,Tachycardia,Ventricular fibrillati…							3	37	74	3			117
RPSA	3p21.3	150370	3921	Asplenia isolated congenital (3)	271400	Autosomal dominant									17	1				18
MYL3	3p	160790	4634	Cardiomyopathy hypertrophic 8 (3)	608751	Autosomal dominant/Autosomal recessive									29	21				50	Yes
TREX1	3p21.3-p21.2,3p21.3-p21.2	606609	11277	Aicardi-Goutieres syndrome 1 dominant and recessive (3),Chilblain lupus (3),Vasculopathy retinal with cerebral leukoencephalopathy and systemic manifestations (3),{Systemic lupus erythematosus susceptibility to} (3)	2.25751e+23	Autosomal dominant/Autosomal recessive,Autosomal dominant,Autosomal dominant,Autosomal dominant	Microcephaly,Narrow face,Micrognathia,Abnormality of earlobe,Absent earlobe,Convex nasal ridge,Downslanted palpebral fissures,Glaucoma,Abnormality of dental enamel,Intellectual disability,Craniosynostosis,Hip dysplasia,Intrauterine growth retardation,Sandal gap,Sparse scalp hair,Scoliosis,Delayed skeletal maturation,Clinodactyly of the 5th finger,Short stature,Cachexia,Joint hyperflexibility,Prem…	AICARDI-GOUTIERES SYNDROME 1, DOMINANT AND RECESSIVE	225750	definitive	biallelic_autosomal	absent gene product	Skin,Brain/Cognition		75	3				78
SLC25A20	3p21.31	613698	788	Carnitine-acylcarnitine translocase deficiency (3)	212138	Autosomal recessive	Irritability,Lethargy,Global developmental delay,Encephalopathy,Muscle weakness,Cardiomyopathy,Hypoketotic hypoglycemia,Hyperammonemia,Respiratory insufficiency,Hepatomegaly,Hypotension,Elevated hepatic transaminase,Fasting hypoglycemia,Rhabdomyolysis,Dicarboxylic aciduria,Decreased plasma carnitine,Ventricular tachycardia,Elevated creatine kinase after exercise,Arrhythmia,Abnormality of skeletal…	CARNITINE-ACYLCARNITINE TRANSLOCASE DEFICIENCY	212138	definitive	biallelic_autosomal	absent gene product	Endocrine/Metabolic,Brain/Cognition		43	4				47
GMPPB	3p21.31	615320	29925	Muscular dystrophy-dystroglycanopathy (congenital with brain and eye anomalies) type A 14 (3),Muscular dystrophy-dystroglycanopathy (congenital with impaired intellectual development) type B 14 (3),Muscular dystrophy-dystroglycanopathy (limb-girdle) type C 14 (3)	6.15351e+17	Autosomal recessive,Autosomal recessive,Autosomal recessive	High palate,Motor delay,Areflexia,Generalized hypotonia,Pes planus,Myopathy,Limb-girdle muscle weakness,EMG: decremental response of compound muscle action potential to repetitive nerve stimulation,Fatigable weakness,Proximal muscle weakness,Abnormal peripheral nervous system synaptic transmission,Favorable response of weakness to acetylcholine esterase inhibitors,Increased jitter at single fibre…	MUSCULAR DYSTROPHY-DYSTROGLYCANOPATHY (CONGENITAL WITH BRAIN AND EYE ANOMALIES), TYPE A, 14	615350	definitive	biallelic_autosomal	absent gene product	Musculature		64	4				68
HYAL2	3p21.3	603551	8692					HYAL2-related syndrome with cleft lip and palate and congenital cardiac anomalies		strong	biallelic_autosomal	absent gene product		1	1	1		2		5
ZMYND10	3p21.3	607070	51364	Ciliary dyskinesia primary 22 (3)	615444	Autosomal recessive	Chronic otitis media,Recurrent otitis media,Nasal obstruction,Chronic rhinitis,Neonatal respiratory distress,Male infertility,Recurrent sinopulmonary infections,Chronic sinusitis,Respiratory tract infection,Abnormal sperm motility,Productive cough,Abnormal sputum,Nasal polyposis,Abnormality of the genitourinary system,Hearing impairment,Conductive hearing impairment,Delayed speech and language de…	PRIMARY CILIARY DYSKINESIA-22	615444	strong	biallelic_autosomal	absent gene product	Respiratory tract		19	5				24
TNNC1	3p21.3-p14.3	191040	7134	Cardiomyopathy dilated 1Z (3),Cardiomyopathy hypertrophic 13 (3)	611879613243	,Autosomal dominant	Sensorineural hearing impairment,Palmoplantar keratoderma,Dilated cardiomyopathy,Abnormality of neutrophils,Myopathy,Elevated serum creatine kinase,EMG abnormality,Lipoatrophy								23	19				42	Yes
CACNA1D	3p21.1	114206	776	Primary aldosteronism seizures and neurologic abnormalities (3),Sinoatrial node dysfunction and deafness (3)	615474614896	Autosomal dominant,Autosomal recessive	Hypertension,Hyperaldosteronism,Abnormal circulating renin,Seizures,Global developmental delay,Ventricular hypertrophy,Hypokalemia,Cerebral palsy,Spastic paraplegia,Polydipsia,Generalized tonic-clonic seizures,Pulmonary arterial hypertension,Athetosis,Focal impaired awareness seizure,Intellectual disability, severe,Focal myoclonic seizures,Caesarian section,Second degree atrioventricular block,EM…	SINOATRIAL NODE DYSFUNCTION AND DEAFNESS,PRIMARY ALDOSTERONISM, SEIZURES, AND NEUROLOGIC ABNORMALITIES	614896615474	strong,strong	biallelic_autosomal,monoallelic_autosomal	absent gene product,altered gene product structure	Endocrine/Metabolic,Brain/Cognition,Endocrine/Metabolic,Brain/Cognition		15	24		1		40
EOGT	3p14.1	614789	285203	Adams-Oliver syndrome 4 (3)	615297	Autosomal recessive	Hydrocephalus,Strabismus,Cataract,Microphthalmia,Cutis marmorata,Aplasia cutis congenita,Brachydactyly,Abnormality of the metacarpal bones,Split hand,Intellectual disability,Seizures,Hemiparesis,Hypertonia,Skull defect,Cirrhosis,Portal hypertension,Failure to thrive,Ascites,Alopecia,Premature birth,Tetralogy of Fallot,Abnormal pulmonary valve morphology,Hypoplastic fingernail,Absent fingernail,Th…	ADAMS OLIVER SYNDROME		definitive	biallelic_autosomal	absent gene product	Skin,Skeleton		12	1				13
FOXP1	3p14.1	605515	27086	Intellectual developmental disorder with language impairment with or without autistic features (3)	613670	Autosomal dominant	Visual impairment,Abnormal nasolacrimal system morphology,Abnormality of the thyroid gland,Weight loss,Anemia,Fever,Nausea and vomiting,Abdominal pain,Pulmonary infiltrates,Recurrent respiratory infections,Lymphadenopathy,B-cell lymphoma,Fatigue,Mediastinal lymphadenopathy,Hyperhidrosis,Constipation,Posterior uveitis,Delayed speech and language development,Expressive language delay,Speech articul…	INTELLECTUAL DEVELOPMENTAL DISORDER WITH LANGUAGE IMPAIRMENT AND AUTISTIC FEATURES	613670	definitive	monoallelic_autosomal	absent gene product	Brain/Cognition		68	33				101
ROBO1	3p12	602430	6091				Ectopic posterior pituitary,Abnormality of the hypothalamus-pituitary axis,Failure to thrive,Short stature,Hypothyroidism,Delayed puberty,Hypoglycemia,Hypoplasia of penis,Cryptorchidism,Primary amenorrhea,Adrenal hypoplasia,Diabetes insipidus,Intellectual disability,Seizures,Global developmental delay,Death in infancy,Septo-optic dysplasia								12	10				22
GBE1	3p12	607839	2632	Glycogen storage disease IV (3),Polyglucosan body disease adult form (3)	232500263570	Autosomal recessive,Autosomal recessive	Neurogenic bladder,Urinary incontinence,Behavioral abnormality,Dementia,Intellectual disability,Ataxia,Spasticity,Hemiparesis,Gait disturbance,Muscle weakness,Limitation of joint mobility,Abnormality of extrapyramidal motor function,Urinary bladder sphincter dysfunction,Distal sensory impairment,EMG abnormality,Abnormal pyramidal sign,Peripheral neuropathy,Skin ulcer	GBE1-associated Glycogen storage disease IV	232500	definitive	biallelic_autosomal	absent gene product			85	9			3	97
POU1F1	3p11	173110	5449	Pituitary hormone deficiency combined or isolated 1 (3)	613038	Autosomal dominant/Autosomal recessive	Pituitary hypothyroidism,Decreased thyroid-stimulating hormone level,Reduced radioactive iodine uptake,Macroglossia,Delayed cranial suture closure,Facial edema,Panhypopituitarism,Lethargy,Hyporeflexia,Growth delay,Umbilical hernia,Bradycardia,Constipation,Hypothermia,Large posterior fontanelle,Abnormality of epiphysis morphology,Thyroid hypoplasia,Prolonged neonatal jaundice,Reduced circulating p…	POU1F1-RELATED COMBINED PITUITARY HORMONE DEFICIENCY	613038	definitive	biallelic_autosomal	absent gene product	Endocrine/Metabolic		51	2	3			56
ATP6V1A	3p13	607027	523	Cutis laxa autosomal recessive type IID (3),Developmental and epileptic encephalopathy 93 (3)	617403618012	Autosomal recessive,Autosomal dominant	Abnormal subcutaneous fat tissue distribution,Sparse hair,Postnatal growth retardation,Infantile muscular hypotonia,Lipodystrophy,High myopia,Feeding difficulties,Fragmented elastic fibers in the dermis,Thick hair,Inguinal hernia,Strabismus,Seizures,Spasticity,Pachygyria,Dandy-Walker malformation,Cerebellar hypoplasia,Lissencephaly,Congenital hip dislocation,Polymicrogyria,Abnormal apolipoprotein…	Autosomal Recessive Cutis Laxa,EPILEPTIC ENCEPHALOPATHY, INFANTILE OR EARLY CHILDHOOD, 3	618012	strong,definitive	biallelic_autosomal,monoallelic_autosomal	altered gene product structure,altered gene product structure	Skin,Heart/Cardiovasculature/Lymphatic,Brain/Cognition		8	5				13
ARHGAP31	3q13.3	610911	57514	Adams-Oliver syndrome 1 (3)	100300	Autosomal dominant	Hydrocephalus,Strabismus,Cataract,Microphthalmia,Cutis marmorata,Aplasia cutis congenita,Brachydactyly,Abnormality of the metacarpal bones,Split hand,Intellectual disability,Seizures,Hemiparesis,Hypertonia,Skull defect,Cirrhosis,Portal hypertension,Failure to thrive,Ascites,Alopecia,Premature birth,Tetralogy of Fallot,Abnormal pulmonary valve morphology,Hypoplastic fingernail,Absent fingernail,Th…	ADAMS-OLIVER SYNDROME 1	100300	strong	monoallelic_autosomal	absent gene product	Skin,Skeleton		5	4				9
GSK3B	3q13.3	605004	2932											3		1	1			5
ADCY5	3q13.2-q21	600293	111	Dyskinesia with orofacial involvement autosomal dominant (3),Dyskinesia with orofacial involvement autosomal recessive (3),Neurodevelopmental disorder with hyperkinetic movements and dyskinesia (3)	6.06704e+17	Autosomal dominant,Autosomal recessive,Autosomal recessive	Facial myokymia,Orofacial dyskinesia,Dysarthria,Dystonia,Myoclonus,Chorea,Resting tremor,Difficulty walking,Limb hypertonia,Muscular hypotonia of the trunk,Hyperreflexia,Congestive heart failure,Dilated cardiomyopathy,Delayed gross motor development,Intellectual disability,Gait disturbance,Abnormality of movement	ADCY5-related developmental disorder (monoallelic)		strong	monoallelic_autosomal	altered gene product structure		2	29	10				41
MYLK	3q21	600922	4638	Aortic aneurysm familial thoracic 7 (3),Megacystis-microcolon-intestinal hypoperistalsis syndrome 1 (3)	613780249210	Autosomal dominant,Autosomal recessive	Inguinal hernia,Tall stature,Retrognathia,Hypertelorism,Abnormality iris morphology,Abnormality of the sternum,Hypertension,Cutis marmorata,Bruising susceptibility,Arachnodactyly,Stroke,Cardiomegaly,Patent ductus arteriosus,Bicuspid aortic valve,Aortic regurgitation,Coronary artery atherosclerosis,Pes planus,Hemoptysis,Pneumothorax,Subarachnoid hemorrhage,Ischemic stroke,Transient ischemic attack…	Megacystis Microcolon Intestinal Hypoperistalsis Syndrome		strong	biallelic_autosomal	absent gene product	Kidney Renal Tract,GI tract	3	16	41	2			62
ACAD9	3q26	611103	28976	Mitochondrial complex I deficiency nuclear type 20 (3)	611126	Autosomal recessive	Decreased activity of mitochondrial complex I,Generalized hypotonia,Encephalopathy,Hepatic steatosis,Failure to thrive,Congestive heart failure,Hypertrophic cardiomyopathy,Dilated cardiomyopathy,Thrombocytopenia,Hyperammonemia,Increased serum lactate,Elevated hepatic transaminase,Lactic acidosis,Myopathy,Decreased plasma carnitine,Generalized muscle weakness,Myalgia,EMG: myopathic abnormalities,F…	ACYL-COA DEHYDROGENASE FAMILY MEMBER TYPE 9 DEFICIENCY	611126	definitive	biallelic_autosomal	absent gene product	Endocrine/Metabolic,Brain/Cognition,Heart/Cardiovasculature/Lymphatic	1	64	8				73
PLXND1	3q22	604282	23129				Truncus arteriosus,Cyanosis,Abnormal heart morphology,Tachycardia,Abnormal heart valve morphology,Abnormal heart valve physiology,Intrauterine growth retardation,Ventricular septal defect,Cardiomegaly,Aortic regurgitation,Right ventricular hypertrophy,Tachypnea,Anomalous origin of one pulmonary artery from ascending aorta,Right aortic arch,Hypoplasia of the thymus,Adrenocortical abnormality,Atria…	MOEBIUS SYNDROME,TRUNCUS ARTERIOSIS		limited,limited	monoallelic_autosomal,biallelic_autosomal	altered gene product structure,altered gene product structure	Spinal cord/Peripheral nerves,Eye,Heart/Cardiovasculature/Lymphatic,Spinal cord/Peripheral nerves,Eye,Heart/Cardiovasculature/Lymphatic		3	5	3			11
MRPL3	3q22.1	607118	11222	Combined oxidative phosphorylation deficiency 9 (3)	614582	Autosomal recessive									2	3				5
PCCB	3q21-q22	232050	5096	Propionicacidemia (3)	606054	Autosomal recessive	Intellectual disability,Global developmental delay,Cardiomyopathy,Hypoglycemia,Hyperammonemia,Organic aciduria,Constipation,Hepatomegaly,Propionyl-CoA carboxylase deficiency,Abnormality of immune system physiology,Arrhythmia	PROPIONIC ACIDEMIA	606054	definitive	biallelic_autosomal	absent gene product	Endocrine/Metabolic,Brain/Cognition		161	6				167
MRAS	3q22.3	608435	22808	Noonan syndrome 11 (3)	618499	Autosomal dominant	Cryptorchidism,Hypogonadotrophic hypogonadism,Abnormality of the genital system,Thick lower lip vermilion,High palate,Hypertelorism,Triangular face,Micrognathia,High forehead,Low-set, posteriorly rotated ears,Thickened helices,Sensorineural hearing impairment,Webbed neck,Thickened nuchal skin fold,Cystic hygroma,Strabismus,Downslanted palpebral fissures,Ptosis,Proptosis,Nystagmus,Pectus excavatum…	NOONAN SYNDROME 11	618499	definitive	monoallelic_autosomal	altered gene product structure	Brain/Cognition,Heart/Cardiovasculature/Lymphatic	1	4					5
MRPS22	3q23	605810	56945	Combined oxidative phosphorylation deficiency 5 (3),Ovarian dysgenesis 7 (3)	611719618117	Autosomal recessive,Autosomal recessive	Gonadal dysgenesis,Premature ovarian insufficiency,Precocious menopause,Decreased fertility,Primary amenorrhea,Delayed puberty,Increased circulating gonadotropin level,Decreased serum estradiol,Abnormality of secondary sexual hair,Osteopenia,Sparse pubic hair,Delayed skeletal maturation,Reduced bone mineral density,Osteoporosis of vertebrae,Aplasia/hypoplasia of the uterus,Aplasia/Hypoplasia of t…	COMBINED OXIDATIVE PHOSPHORYLATION DEFICIENCY 5	611719	strong	biallelic_autosomal	altered gene product structure	Face,Endocrine/Metabolic,Brain/Cognition		10	2				12
RASA2	3q22-q23	601589	5922				Cryptorchidism,Hypogonadotrophic hypogonadism,Abnormality of the genital system,Thick lower lip vermilion,High palate,Hypertelorism,Triangular face,Micrognathia,High forehead,Low-set, posteriorly rotated ears,Thickened helices,Sensorineural hearing impairment,Webbed neck,Thickened nuchal skin fold,Cystic hygroma,Strabismus,Downslanted palpebral fissures,Ptosis,Proptosis,Nystagmus,Pectus excavatum…								3	4				7
GFM1	3q25.32	606639	85476	Combined oxidative phosphorylation deficiency 1 (3)	609060	Autosomal recessive		COMBINED OXIDATIVE PHOSPHORYLATION DEFICIENCY 1	609060	definitive	biallelic_autosomal	absent gene product	Endocrine/Metabolic,Brain/Cognition		34	1				35
PLD1	3q26	602382	5337	Cardiac valvular dysplasia 1 (3)	212093	Autosomal recessive									3	3				6
CCDC39	3q26.33	613798	339829	Ciliary dyskinesia primary 14 (3)	613807	Autosomal recessive	Chronic otitis media,Recurrent otitis media,Nasal obstruction,Chronic rhinitis,Neonatal respiratory distress,Male infertility,Recurrent sinopulmonary infections,Chronic sinusitis,Respiratory tract infection,Abnormal sperm motility,Productive cough,Abnormal sputum,Nasal polyposis,Abnormality of the genitourinary system,Hearing impairment,Conductive hearing impairment,Delayed speech and language de…	CILIARY DYSKINESIA, PRIMARY, 14	613807	definitive	biallelic_autosomal	absent gene product	Multisystem		65	11				76
DNAJC19	3q26.3	608977	131118	3-methylglutaconic aciduria type V (3)	610198	Autosomal recessive	Ataxia,Growth delay,Dilated cardiomyopathy,Glutaric acidemia,3-Methylglutaconic aciduria,Intrauterine growth retardation,Prolonged QT interval,Increased serum lactate,Delayed gross motor development,Elevated hepatic transaminase,Hypochromic microcytic anemia,Normochromic microcytic anemia,Neurodevelopmental delay,Perineal hypospadias,Optic atrophy,Seizures,Microvesicular hepatic steatosis,Neonata…								5	1				6
SOX2	3q26.33,3q26.3-q27	184429	6657	Microphthalmia syndromic 3 (3),Optic nerve hypoplasia and abnormalities of the central nervous system (3)	206900206900	Autosomal dominant,Autosomal dominant	Cryptorchidism,Hypospadias,Hydrocephalus,Hearing impairment,Anophthalmia,Microphthalmia,Visual loss,Iris coloboma,Sclerocornea,11 pairs of ribs,Intellectual disability,Global developmental delay,Agenesis of corpus callosum,Holoprosencephaly,Growth delay,Ventricular septal defect,Patent ductus arteriosus,Esophageal atresia,Tracheoesophageal fistula,Hemivertebrae,Abnormal vertebral morphology,Hypop…	MICROPHTHALMIA SYNDROMIC TYPE 3	206900	definitive	monoallelic_autosomal	absent gene product	Endocrine/Metabolic,Brain/Cognition,Eye,GI tract	1	73	7				81
KLHL24	3q27.1	611295	54800	Epidermolysis bullosa simplex 6 generalized with scarring and hair loss (3)	617294	Autosomal dominant									9	1			1	11
CLDN16	3q27	603959	10686	Hypomagnesemia 3 renal (3)	248250	Autosomal recessive									66	3			1	70
ATP13A3	3q26.32	610232	79572	Pulmonary hypertension primary 5 (3)	265400	Autosomal recessive									18	3				21
IDUA	4p16.3	252800	3425	Mucopolysaccharidosis Ih (3),Mucopolysaccharidosis Ih/s (3),Mucopolysaccharidosis Is (3)	6.07015e+17	Autosomal recessive,Autosomal recessive,Autosomal recessive	Macroglossia,Everted lower lip vermilion,Hydrocephalus,Dolichocephaly,Coarse facial features,Full cheeks,Hearing impairment,Wide nasal bridge,Anteverted nares,Short neck,Retinopathy,Glaucoma,Thick eyebrow,Depressivity,Abnormality of the ribs,Hypertension,Abnormality of the clavicle,Abnormality of the skeletal system,Abnormal diaphysis morphology,Abnormality of skin pigmentation,Intellectual disab…	MUCOPOLYSACCHARIDOSIS TYPE 1S	607016	definitive	biallelic_autosomal	absent gene product	Skeleton,Endocrine/Metabolic,Brain/Cognition,GI tract		290	15	2	2	1	310
EVC2	4p16	607261	132884	Ellis-van Creveld syndrome (3),Weyers acrofacial dysostosis (3)	225500193530	Autosomal recessive,Autosomal dominant	Abnormality of the dentition,Abnormal oral frenulum morphology,Hypodontia,Conical tooth,Postaxial hand polydactyly,Abnormal fingernail morphology,Small nail,Hypoplastic toenails,Facial cleft,Mild short stature,Clinodactyly of the 5th finger,Advanced eruption of teeth,Single median maxillary incisor,Abnormal toenail morphology,Nail dystrophy,Abnormality of the antihelix,Overlapping fingers,Toenail…	ACROFACIAL DYSOSTOSIS WEYERS TYPE	193530	definitive	biallelic_autosomal	absent gene product	Skeleton,Teeth and Dentition,Heart/Cardiovasculature/Lymphatic		78	14				92
EVC	4p16	604831	2121	?Weyers acrofacial dysostosis (3),Ellis-van Creveld syndrome (3)	193530225500	Autosomal dominant,Autosomal recessive	Abnormality of the dentition,Abnormal oral frenulum morphology,Hypodontia,Conical tooth,Postaxial hand polydactyly,Abnormal fingernail morphology,Small nail,Hypoplastic toenails,Facial cleft,Mild short stature,Clinodactyly of the 5th finger,Advanced eruption of teeth,Single median maxillary incisor,Abnormal toenail morphology,Nail dystrophy,Abnormality of the antihelix,Overlapping fingers,Toenail…	ACROFACIAL DYSOSTOSIS WEYERS TYPE	193530	definitive	biallelic_autosomal	absent gene product	Skeleton,Teeth and Dentition,Heart/Cardiovasculature/Lymphatic		82	2	1			85
PHOX2B	4p12	603851	8929	Central hypoventilation syndrome congenital 1 with or without Hirschsprung disease (3),Neuroblastoma with Hirschsprung disease (3),{Neuroblastoma susceptibility to 2} (3)	2.09881e+17	Autosomal dominant,,	Abnormal pupil morphology,Hyperhidrosis,Seizures,Prolonged QT interval,Aganglionic megacolon,Neoplasm of the nervous system,Ganglioneuroblastoma,Arrhythmia,Neoplasm of the nervous system,Elevated urinary catecholamines,Sensorineural hearing impairment,Strabismus,Intellectual disability,Seizures,Muscular hypotonia,Failure to thrive,Small for gestational age,Death in infancy,Decreased fetal movemen…	CENTRAL HYPOVENTILATION SYNDROME, CONGENITAL, WITH OR WITHOUT HIRSCHSPRUNG DISEASE	209880	definitive	monoallelic_autosomal	altered gene product structure	Endocrine/Metabolic,Brain/Cognition,GI tract		75	5				80
SGCB	4q12	600900	6443	Muscular dystrophy limb-girdle autosomal recessive 4 (3)	604286	Autosomal recessive	Delayed speech and language development,Myopathic facies,Broad-based gait,Difficulty walking,Waddling gait,Myopathy,Elevated serum creatine kinase,Gowers sign,Increased variability in muscle fiber diameter,Pelvic girdle muscle weakness,Calf muscle hypertrophy,Cardiomyopathy,Myoglobinuria								75	10				85
TECRL	4q13.1	617242	253017	Ventricular tachycardia catecholaminergic polymorphic 3 (3)	614021	Autosomal recessive	Syncope,Sudden cardiac death,Vertigo,Ventricular tachycardia								7	1				8
STAP1	4q13.2	604298	26228												5	7				12
SCARB2	4q13-q21	602257	950	Epilepsy progressive myoclonic 4 with or without renal failure (3)	254900	Autosomal recessive	Proteinuria,Gingival bleeding,Hematuria,Delayed puberty,Osteopenia,Bruising susceptibility,Cirrhosis,Growth delay,Ascites,Abnormal myocardium morphology,Pericardial effusion,Splenomegaly,Thrombocytopenia,Pancytopenia,Leukopenia,Anemia,Hypersplenism,Abdominal pain,Anorexia,Pulmonary arterial hypertension,Hepatomegaly,Bone pain,Delayed skeletal maturation,Pathologic fracture,Osteoarthritis,Osteolys…								28	5				33
SHROOM3	4q21.1	604570	57619					NEURAL TUBE DEFECT		strong	monoallelic_autosomal	absent gene product	Skeleton,Spinal cord/Peripheral nerves	2	2	11	2			17
PKD2	4q21-q23	173910	5311	Polycystic kidney disease 2 (3)	613095	Autosomal dominant	Renal insufficiency,Renal cyst,Hepatic cysts,Elevated serum creatinine,Decreased glomerular filtration rate,Hematuria,Hypertension,Stage 5 chronic kidney disease,Pain,Abnormal urinary electrolyte concentration,Albuminuria,Chronic kidney disease,Recurrent urinary tract infections,Enlarged kidney,Nephrolithiasis,Mitral valve prolapse,Pancreatic cysts,Aortic root aneurysm,Dilatation of the cerebral …								337	64			1	402
BMPR1B	4q23-q24	603248	658	Acromesomelic dysplasia 3 (3),Brachydactyly type A1 D (3),Brachydactyly type A2 (3)	6.09442e+17	Autosomal recessive,Autosomal dominant,Autosomal dominant	Short foot,Clinodactyly of the 5th finger,Short middle phalanx of the 5th finger,Short middle phalanx of finger,Type A2 brachydactyly,Aplasia/Hypoplasia of the middle phalanx of the 2nd finger,Short 2nd metacarpal,Brachydactyly,Postaxial hand polydactyly,Joint stiffness,Death in infancy,Short foot,Short toe,Skeletal dysplasia,Micromelia,Fibular hypoplasia,Synostosis of carpal bones,Short tibia,Ap…	BRACHYDACTYLY TYPE A2	112600	definitive	biallelic_autosomal	absent gene product	Skeleton	1	20	16				37
MTTP	4q22-q24	157147	4547	Abetalipoproteinemia (3),{Metabolic syndrome protection against} (3)	200100605552	Autosomal recessive,Autosomal dominant	Abnormality of the nervous system,Acanthocytosis,Steatorrhea,Fat malabsorption,Abnormal apolipoprotein level,Low levels of vitamin E,Progressive visual loss,Color vision defect,Nyctalopia,Areflexia,Failure to thrive,Anemia,Reticulocytosis,Chronic diarrhea,Hyperbilirubinemia,Hypoalbuminemia,Hypocholesterolemia,Decreased HDL cholesterol concentration,Myalgia,Decreased LDL cholesterol concentration,…							3	72	30	4	1		110
CISD2	4q22-q24	611507	493856	Wolfram syndrome 2 (3)	604928	Autosomal recessive	Recurrent urinary tract infections,Male hypogonadism,Abnormality of the urinary system,Nephropathy,Hypogonadism,Sensorineural hearing impairment,Glaucoma,Ophthalmoplegia,Nystagmus,Optic atrophy,Behavioral abnormality,Dementia,Hallucinations,Diabetes mellitus,Delayed puberty,Diabetes insipidus,Intellectual disability,Seizures,Ataxia,Dysarthria,Joint stiffness,Cardiomyopathy,Anemia,Polydipsia,Const…	WOLFRAM SYNDROME TYPE 2	604928	strong	biallelic_autosomal	absent gene product	Endocrine,Endocrine/Metabolic,Brain/Cognition,GI tract,Eye: Optic nerve,Ear		5					5
PPA2	4q25	609988	27068	?Sudden cardiac failure alcohol-induced (3),Sudden cardiac failure infantile (3)	617223617222	Autosomal recessive,Autosomal recessive		Sudden arrhythmic cardiac death after infectious or alcohol trigger		definitive	biallelic_autosomal	altered gene product structure	Heart/Cardiovasculature/Lymphatic		13	3				16
EGF	4q25	131530	1950	?Hypomagnesemia 4 renal (3)	611718	Autosomal recessive								1	1	11	1			14
PITX2	4q25-q26	601542	5308	Anterior segment dysgenesis 4 (3),Axenfeld-Rieger syndrome type 1 (3),Ring dermoid of cornea (3)	1.376e+17	Autosomal dominant,Autosomal dominant,Autosomal dominant	Hypospadias,Everted lower lip vermilion,Hypertelorism,Hypoplasia of the maxilla,Hearing impairment,Wide nasal bridge,Glaucoma,Telecanthus,Abnormal anterior chamber morphology,Posterior embryotoxon,Hypodontia,Microdontia,Abnormality of the hypothalamus-pituitary axis,Growth delay,Redundant skin,Anal stenosis,Malformation of the heart and great vessels,Depressed nasal bridge,Aplasia/Hypoplasia of t…	RING DERMOID OF CORNEA,AXENFELD-RIEGER SYNDROME TYPE 1	180550180500	definitive,definitive	monoallelic_autosomal,monoallelic_autosomal	uncertain,absent gene product	Eye: Cornea,Eye,GI tract,Teeth and Dentition,Eye,GI tract,Teeth and Dentition	1	109	9	1	1		121
ANK2	4q25-q27	106410	287	Cardiac arrhythmia ankyrin-B-related (3),Long QT syndrome 4 (3)	600919600919	Autosomal dominant,Autosomal dominant		ANK2-related neurodevelopmental disorder		limited	monoallelic_autosomal	absent gene product	Brain/Cognition		40	193	1			234
MYOZ2	4q26-q27	605602	51778	Cardiomyopathy hypertrophic 16 (3)	613838	Autosomal dominant									4	8				12
PRDM5	4q27	614161	11107	Brittle cornea syndrome 2 (3)	614170	Autosomal recessive	Abnormality of the dentition,Cleft palate,Conductive hearing impairment,Sensorineural hearing impairment,Glaucoma,Retinal detachment,Corneal scarring,Visual loss,Blue sclerae,Osteoporosis,Hyperextensible skin,Soft skin,Bruising susceptibility,Keratoglobus,Corneal dystrophy,Arachnodactyly,Gait disturbance,Neonatal hypotonia,Hip dysplasia,Mitral valve prolapse,Pulmonic stenosis,Pes planus,Hallux va…								14	1				15
NAA15	4q31.1	608000	80155	Intellectual developmental disorder autosomal dominant 50 with behavioral abnormalities (3)	617787	Autosomal dominant		CONGENITAL HEART DISEASE and NEURODEVELOPMENTAL DISORDER		strong	monoallelic_autosomal	absent gene product	Heart/Cardiovasculature/Lymphatic		38	14				52
SMAD1	4q28	601595	4086												5	1				6
ETFDH	4q32-qter	231675	2110	Glutaric acidemia IIC (3)	231680	Autosomal recessive		GLUTARIC ACIDURIA TYPE 2C	231680	definitive	biallelic_autosomal	absent gene product	Endocrine/Metabolic,Brain/Cognition		227	20				247
TLL1	4q32-q33	606742	7092	Atrial septal defect 6 (3)	613087	Autosomal dominant	Left-to-right shunt,Palpitations,Exertional dyspnea,Exercise intolerance,Fatigue,Right atrial enlargement,Systolic heart murmur,Abnormal mitral valve morphology,Congestive heart failure,Mitral regurgitation,Pulmonary arterial hypertension,Dyspnea,Atrial flutter,Supraventricular tachycardia,Atrial fibrillation,Supraventricular arrhythmia,Right ventricular dilatation,Left ventricular dysfunction,Tr…	ATRIAL SEPTAL DEFECT TYPE 6	613087	limited	monoallelic_autosomal	uncertain	Heart/Cardiovasculature/Lymphatic		6	4				10
HAND2	4q33,4q34.1	602407	9464				Sensorineural hearing impairment,Palmoplantar keratoderma,Dilated cardiomyopathy,Abnormality of neutrophils,Myopathy,Elevated serum creatine kinase,EMG abnormality,Lipoatrophy								3	5				8
SLC25A4	4q35	103220	291	Mitochondrial DNA depletion syndrome 12A (cardiomyopathic type) AD (3),Mitochondrial DNA depletion syndrome 12B (cardiomyopathic type) AR (3),Progressive external ophthalmoplegia with mitochondrial DNA deletions autosomal dominant 2 (3)	6.17185e+17	Autosomal dominant,Autosomal recessive,Autosomal dominant	Fatigue,Hearing impairment,Visual impairment,Cataract,Depressivity,Anxiety,Glucose intolerance,Ataxia,Lethargy,Dysarthria,Hyporeflexia,Cerebellar atrophy,Gait disturbance,Generalized hypotonia,Tremor,Facial diplegia,Failure to thrive,Dilated cardiomyopathy,Left ventricular hypertrophy,Dysphagia,Constipation,Gastroesophageal reflux,Rigidity,Gait ataxia,Abnormality of extrapyramidal motor function,…	Severe Early-Onset Mitochondrial Disease and Loss of Mitochondrial DNA Copy Number,Fontaine progeroid syndrome		strong,strong	monoallelic_autosomal,monoallelic_autosomal	altered gene product structure,altered gene product structure	Musculature,Brain/Cognition,Heart/Cardiovasculature/Lymphatic,Multisystem		16	1			1	18
PDLIM3	4q35	605889	27295												6	8				14
SDHA	5p15	600857	6389	Cardiomyopathy dilated 1GG (3),Mitochondrial complex II deficiency nuclear type 1 (3),Neurodegeneration with ataxia and late-onset optic atrophy (3),Paragangliomas 5 (3)	6.13642e+23	Autosomal recessive,Autosomal recessive,Autosomal dominant,Autosomal dominant	Hyperactive deep tendon reflexes,Hyperactive patellar reflex,Progressive psychomotor deterioration,Hyperreflexia in upper limbs,Reduced visual acuity,Irritability,Seizures,Ataxia,Spastic tetraparesis,Generalized hypotonia,Intrauterine growth retardation,Spastic paraparesis,Frequent falls,Expressive language delay,Skeletal muscle atrophy,Abnormal atrioventricular conduction,Knee flexion contractur…	LEIGH SYNDROME	256000	definitive	biallelic_autosomal	altered gene product structure	Endocrine/Metabolic,Brain/Cognition,Heart/Cardiovasculature/Lymphatic		87	29			1	117
TERT	5p15.33	187270	7015	Dyskeratosis congenita autosomal dominant 2 (3),Dyskeratosis congenita autosomal recessive 4 (3),Pulmonary fibrosis and/or bone marrow failure telomere-related 1 (3),{Leukemia acute myeloid} (3),{Melanoma cutaneous malignant 9} (3)	6.1399e+29	Autosomal dominant/Autosomal recessive,Autosomal dominant/Autosomal recessive,Autosomal dominant,Autosomal dominant/Somatic mutation,	Microcephaly,Intellectual disability,Ataxia,Global developmental delay,Hyporeflexia,Hypertonia,Cerebellar hypoplasia,Failure to thrive,Intrauterine growth retardation,Thrombocytopenia,Abnormal leukocyte morphology,Anemia,Abnormality of coagulation,Ventriculomegaly,Cerebral cortical atrophy,Sparse scalp hair,Premature graying of hair,Cerebral calcification,Neoplasm,Immunodeficiency,Oral leukoplaki…	Dyskeratosis congenita, autosomal recessive 4		definitive	biallelic_autosomal	altered gene product structure	Bone Marrow/Immune,Skin,Skeleton,Brain/Cognition	11	142	74	4	1		232
IRX4	5p15.3	606199	50805											3		2	1			6
NSUN2	5p15.31	610916	54888	Intellectual developmental disorder autosomal recessive 5 (3)	611091	Autosomal recessive	Depressivity,Intellectual disability, mild,Delayed speech and language development,Seizures,Global developmental delay,Motor delay,Generalized hypotonia,Abnormal facial shape,Intellectual disability, moderate,Intellectual disability, severe,Microcephaly,Autistic behavior,Stereotypy,Short attention span,Hyperactivity,Muscular hypotonia,Spasticity,Absent septum pellucidum,Dystonia,Cerebral atrophy,…	AUTOSOMAL- RECESSIVE INTELLECTUAL DISABILITY MRT5	611091	strong	biallelic_autosomal	altered gene product structure	Brain/Cognition		13	2				15
NIPBL	5p13.1	608667	25836	Cornelia de Lange syndrome 1 (3)	122470	Autosomal dominant	Multicystic kidney dysplasia,Hypoplastic labia majora,Vesicoureteral reflux,Renal insufficiency,Abnormality of the uterus,Cleft palate,High palate,Thin vermilion border,Brachycephaly,Microcephaly,Low anterior hairline,Long philtrum,Micrognathia,Low-set, posteriorly rotated ears,Macrotia,Conductive hearing impairment,Sensorineural hearing impairment,Choanal atresia,Anteverted nares,Short neck,Stra…	CORNELIA DE LANGE SYNDROME TYPE 1	122470	definitive	monoallelic_autosomal	absent gene product	Bone Marrow/Immune,Skeleton,GI tract,Face,Brain/Cognition,Ear,Genitalia,Heart/Cardiovasculature/Lymphatic		437	29			1	467
NUP155	5p13	606694	9631	?Atrial fibrillation 15 (3)	615770	Autosomal recessive									1	3				4
GDNF	5p13.1-p12	600837	2668	{Hirschsprung disease susceptibility to 3} (3)	613711	Autosomal dominant	Sensorineural hearing impairment,Adducted thumb,Intellectual disability,Failure to thrive in infancy,Weight loss,Diarrhea,Nausea and vomiting,Constipation,Abdominal pain,Aganglionic megacolon,Short stature,Intestinal obstruction,Functional abnormality of the gastrointestinal tract,Neoplasm of the thyroid gland,Sepsis,Intestinal polyposis,Seizures,Muscular hypotonia,Respiratory insufficiency,Agang…								6	5				11
GHR	5p13-p12	600946	2690	Growth hormone insensitivity partial (3),Increased responsiveness to growth hormone (3),Laron dwarfism (3),{Hypercholesterolemia familial modifier of} (3)	6.04272e+23	Autosomal dominant,Autosomal dominant,Autosomal recessive,Autosomal dominant/Autosomal recessive	Micrognathia,High forehead,Depressed nasal ridge,Blue sclerae,Delayed eruption of teeth,Microdontia,Abnormality of the endocrine system,Delayed puberty,Abnormal skull morphology,Hypohidrosis,Brachydactyly,Intellectual disability,Motor delay,High pitched voice,Short toe,Hypoglycemia,Truncal obesity,Abnormal facial shape,Delayed skeletal maturation,Osteoarthritis,Hypercholesterolemia,Severe short s…	PITUITARY DWARFISM II	262500	definitive	biallelic_autosomal	absent gene product	Endocrine/Metabolic		105	9	4			118
ISL1	5q	600366	3670				Recurrent urinary tract infections,Inguinal hernia,Epispadias,Abnormality of the clitoris,Abnormality of the ureter,Vesicoureteral reflux,Umbilical hernia,Omphalocele,Intestinal malrotation,Bowel incontinence,Bladder exstrophy,Abnormality of the anus,Hypoplasia of penis								8	5				13
NDUFS4	5q11.1	602694	4724	Mitochondrial complex I deficiency nuclear type 1 (3)	252010	Autosomal recessive	Decreased activity of mitochondrial complex I,Proximal tubulopathy,Sensorineural hearing impairment,Strabismus,Ptosis,Optic disc pallor,Nystagmus,Poor eye contact,Optic neuropathy,Ataxia,Muscular hypotonia,Lethargy,Global developmental delay,Encephalopathy,Muscle weakness,Failure to thrive,Intrauterine growth retardation,Hypertrophic cardiomyopathy,Hypoglycemia,Vomiting,Respiratory insufficiency,…	LEIGH SYNDROME	256000	definitive	biallelic_autosomal	absent gene product	Endocrine/Metabolic,Brain/Cognition		18					18
NDUFAF2	5q12.1	609653	91942	Mitochondrial complex I deficiency nuclear type 10 (3)	618233	Autosomal recessive	Decreased activity of mitochondrial complex I,Proximal tubulopathy,Sensorineural hearing impairment,Strabismus,Ptosis,Optic disc pallor,Nystagmus,Poor eye contact,Optic neuropathy,Ataxia,Muscular hypotonia,Lethargy,Global developmental delay,Encephalopathy,Muscle weakness,Failure to thrive,Intrauterine growth retardation,Hypertrophic cardiomyopathy,Hypoglycemia,Vomiting,Respiratory insufficiency,…	LEIGH SYNDROME	256000	strong	biallelic_autosomal	absent gene product	Endocrine/Metabolic,Brain/Cognition		7					7
ARSB	5q11-q13	611542	411	Mucopolysaccharidosis type VI (Maroteaux-Lamy) (3)	253200	Autosomal recessive		MUCOPOLYSACCHARIDOSIS TYPE 6	253200	definitive	biallelic_autosomal	absent gene product	Skeleton,Endocrine/Metabolic,Brain/Cognition,GI tract		216	9		1		226
VCAN	5q12-q14	118661	1462	Wagner syndrome 1 (3)	143200	Autosomal dominant									17	9	3			29
RASA1	5q13.3	139150	5921	Basal cell carcinoma somatic (3),Capillary malformation-arteriovenous malformation 1 (3)	605462608354	,Autosomal dominant	Capillary malformation,Vascular skin abnormality,Epistaxis,Lymphedema,Telangiectasia,High-output congestive heart failure,Abnormal bleeding,Cerebral arteriovenous malformation,Cerebral ischemia,Arteriovenous fistula,Abnormality of the musculature of the limbs,Macule,Vein of Galen aneurysmal malformation,Arteriovenous malformation,Abnormality of the lymphatic system,Peripheral arteriovenous fistul…	CAPILLARY MALFORMATION-ARTERIOVENOUS MALFORMATION 1	608354	limited	monoallelic_autosomal	absent gene product	Skeleton,Heart/Cardiovasculature/Lymphatic		156	24				180
LOX	5q23.3-q31.2	153455	4015	Aortic aneurysm familial thoracic 10 (3)	617168	Autosomal dominant	Inguinal hernia,Tall stature,Retrognathia,Hypertelorism,Abnormality iris morphology,Abnormality of the sternum,Hypertension,Cutis marmorata,Bruising susceptibility,Arachnodactyly,Stroke,Cardiomegaly,Patent ductus arteriosus,Bicuspid aortic valve,Aortic regurgitation,Coronary artery atherosclerosis,Pes planus,Hemoptysis,Pneumothorax,Subarachnoid hemorrhage,Ischemic stroke,Transient ischemic attack…							2	11	2				15
PRDM6	5q23.2	616982	93166	Patent ductus arteriosus 3 (3)	617039	Autosomal dominant		Isolated Nonsyndromic Patent Ductus Arteriosus.		limited	monoallelic_autosomal	altered gene product structure	Heart/Cardiovasculature/Lymphatic		3	1				4
FBN2	5q23-q31	612570	2201	Contractural arachnodactyly congenital (3),Macular degeneration early-onset (3)	121050616118	Autosomal dominant,Autosomal dominant	High palate,Ectopia lentis,Arachnodactyly,Flexion contracture,Joint stiffness,Disproportionate tall stature,Slender build,Mitral valve prolapse,Aortic dilatation,Duodenal atresia,Malformation of the heart and great vessels,Intestinal malrotation,Tracheoesophageal fistula,Scoliosis,Congenital contracture,Arthrogryposis multiplex congenita,Abnormality of the musculature,Congenital kyphoscoliosis,Ab…	CONGENITAL CONTRACTURAL ARACHNODACTYLY	121050	definitive	monoallelic_autosomal	altered gene product structure	Skeleton,Ear		110	53	1			164
ADAMTS19	5q31	607513	171019	Cardiac valvular dysplasia 2 (3)	620067	Autosomal recessive									5	4				9
LYRM7	5q23.3	615831	90624	Mitochondrial complex III deficiency nuclear type 8 (3)	615838	Autosomal recessive									9					9
FNIP1	5q23.3	610594	96459	Immunodeficiency 93 and hypertrophic cardiomyopathy (3)	619705	Autosomal recessive									6	3	1			10
SLC22A5	5q31.1	603377	6584	Carnitine deficiency systemic primary (3)	212140	Autosomal recessive	Neck muscle weakness,Confusion,Muscle weakness,Vomiting,Hepatomegaly,Clumsiness,Elevated hepatic transaminase,Acute encephalopathy,Generalized tonic-clonic seizures with focal onset	SYSTEMIC PRIMARY CARNITINE DEFICIENCY	212140	definitive	biallelic_autosomal	absent gene product	Endocrine/Metabolic,Brain/Cognition	4	191	11	1	3		210
AFF4	5q31	604417	27125	CHOPS syndrome (3)	616368	Autosomal dominant	Horseshoe kidney,Macroglossia,Glossoptosis,High palate,Thin upper lip vermilion,Full cheeks,Narrow forehead,Long philtrum,Micrognathia,Low-set, posteriorly rotated ears,Cupped ear,Conductive hearing impairment,Anteverted nares,Long eyelashes,Synophrys,Intellectual disability,Global developmental delay,Obesity,Abnormality of the respiratory system,Highly arched eyebrow,Short stature,Abnormality of…	CORNELIA DE LANGE-LIKE SYNDROME		definitive	monoallelic_autosomal	altered gene product structure	Brain/Cognition		7	4				11
SAR1B	5q31.1	607690	51128	Chylomicron retention disease (3)	246700	Autosomal recessive	Diarrhea,Hypocholesterolemia,Retinopathy,Steatorrhea,Fat malabsorption,Elevated hepatic transaminase,Failure to thrive,Growth delay,Vomiting,Abdominal distention,Increased hepatocellular lipid droplets,Abnormality of vitamin metabolism,Visual impairment,Hepatic steatosis,EMG: myopathic abnormalities,Areflexia,Acanthocytosis,Myopathy,Impaired proprioception,Hypertriglyceridemia								24	6				30
MYOT	5q31	604103	9499	Myopathy myofibrillar 3 (3),Myopathy spheroid body (3)	609200182920	Autosomal dominant,Autosomal dominant	Hyporeflexia,Difficulty walking,Progressive distal muscle weakness,Peripheral neuropathy,Abnormal muscle fiber myotilin,Dysarthria,Nasal speech,Multiple joint contractures,Elevated serum creatine kinase,EMG: myopathic abnormalities,Muscle stiffness,Distal amyotrophy,Loss of ability to walk in first decade,Cardiomyopathy,Progressive proximal muscle weakness,Shoulder girdle muscle weakness,Proximal…								18	4				22
GLRA1	5q32	138491	2741	Hyperekplexia 1 (3)	149400	Autosomal dominant/Autosomal recessive	Ataxia,Spasticity,Hypertonia,Myoclonus,Hyperreflexia,Joint stiffness,Gastroesophageal reflux,Hiatus hernia,Rigidity,Fasciculations,Muscle stiffness,Abnormality of movement,Esophagitis,Gait disturbance,Umbilical hernia,Sleep disturbance,Hernia,Intellectual disability,Seizures,Joint dislocation,Hip dislocation	GLRA1-related hyperexplexia, monoallelic,GLRA1-related hyperexplexia, biallelic	149400149400	definitive,definitive	monoallelic_autosomal,biallelic_autosomal	altered gene product structure,absent gene product	,		73	1			1	75
HAND1	5q33.2	602406	9421												9				1	10
SGCD	5q33	601411	6444	Cardiomyopathy dilated 1L (3),Muscular dystrophy limb-girdle autosomal recessive 6 (3)	606685601287	,Autosomal recessive	Sensorineural hearing impairment,Palmoplantar keratoderma,Dilated cardiomyopathy,Abnormality of neutrophils,Myopathy,Elevated serum creatine kinase,EMG abnormality,Lipoatrophy,Shuffling gait,Scapular winging,Proximal upper limb amyotrophy,Proximal lower limb amyotrophy,Generalized limb muscle atrophy,Facial palsy							2	24	11		1		38
SH3PXD2B	5q35.1	613293	285590	Frank-ter Haar syndrome (3)	249420	Autosomal recessive	Wide mouth,Coarse facial features,Hypertelorism,Short philtrum,Wide nasal bridge,Deeply set eye,Acne,Thickened skin,Brachydactyly,Mitral valve prolapse,Osteolysis,Depressed nasal bridge,Avascular necrosis,Thick vermilion border,Gingival overgrowth,Mandibular prognathia,Broad forehead,High forehead,Protruding ear,Downslanted palpebral fissures,Delayed eruption of teeth,Abnormality of the metacarpa…	FRANK-TER HAAR SYNDROME	249420	definitive	biallelic_autosomal	absent gene product	Skeleton,Eye,Heart/Cardiovasculature/Lymphatic		14	13				27
NKX2-5	5q34	600584	1482	Atrial septal defect 7 with or without AV conduction defects (3),Conotruncal heart malformations variable (3),Hypoplastic left heart syndrome 2 (3),Hypothyroidism congenital nongoitrous 5 (3),Tetralogy of Fallot (3),Ventricular septal defect 3 (3)	1.089e+35	Autosomal dominant,,Autosomal dominant,Autosomal dominant,Autosomal dominant,Autosomal dominant	Cryptorchidism,Thin vermilion border,Dolichocephaly,Broad forehead,Proptosis,Brachydactyly,Intrauterine growth retardation,Tetralogy of Fallot,Clinodactyly of the 5th finger,Preauricular pit,Abnormal nasal morphology,Underdeveloped supraorbital ridges,Abnormal cardiac septum morphology,Arrhythmia,Bundle branch block,Macroglossia,Large fontanelles,Abnormality of the face,Coarse facial features,Hyp…	ATRIAL SEPTAL DEFECT WITH ATRIOVENTRICULAR CONDUCTION DEFECTS,TETRALOGY OF FALLOT,CONGENITAL HYPOTHYROIDISM NON-GOITROUS TYPE 5	1.089e+17	definitive,definitive,definitive	monoallelic_autosomal,monoallelic_autosomal,monoallelic_autosomal	absent gene product,altered gene product structure,altered gene product structure	Heart/Cardiovasculature/Lymphatic,Heart/Cardiovasculature/Lymphatic,Heart/Cardiovasculature/Lymphatic	3	99	43	2			147
NSD1	5q35	606681	64324	Sotos syndrome (3)	117550	Autosomal dominant	Tall stature,Coarse facial features,Increased arm span,Dolichocephaly,Narrow face,Long face,Hearing impairment,Chronic otitis media,Astigmatism,Downslanted palpebral fissures,Behavioral abnormality,Seizures,Muscular hypotonia,Intellectual disability, mild,Global developmental delay,Joint laxity,Constipation,Scoliosis,Sparse anterior scalp hair,Accelerated skeletal maturation,Prolonged neonatal ja…	SOTOS SYNDROME	117550	definitive	monoallelic_autosomal	absent gene product	Face,Skeleton,Brain/Cognition		476	26	3			505
B4GALT7	5q35.2-q35.3	604327	11285	Ehlers-Danlos syndrome spondylodysplastic type 1 (3)	130070	Autosomal recessive	Cryptorchidism,Narrow mouth,Gingivitis,Macrocephaly,Epicanthus,Wide nasal bridge,Telecanthus,Sparse eyebrow,Sparse eyelashes,Osteopenia,Thin skin,Cutis laxa,Hyperextensible skin,Atypical scarring of skin,Abnormality of skin pigmentation,Atrophic scars,Arachnodactyly,Muscular hypotonia,Global developmental delay,Flexion contracture,Growth delay,Pulmonic stenosis,Aortic valve stenosis,Pes planus,Ab…	EHLERS-DANLOS SYNDROME PROGEROID TYPE	130070	definitive	biallelic_autosomal	absent gene product	Skeleton		13	2				15
ADAMTS2	5q23	604539	9509	Ehlers-Danlos syndrome dermatosparaxis type (3)	225410	Autosomal recessive	Osteopenia,Osteoporosis,Thin skin,Hyperextensible skin,Abnormality of subcutaneous fat tissue,Muscular hypotonia,Abnormal joint morphology,Joint dislocation,Hip dysplasia,Joint stiffness,Gastroesophageal reflux,Hiatus hernia,Mutism,Dysphasia,Aphasia,Coxa valga,Rickets,Osteomalacia,Coxa vara,Hip dislocation,Prolonged bleeding time,Severe short stature,Joint hyperflexibility,Avascular necrosis of t…								8	2				10
FLT4	5q35.3	136352	2324	Congenital heart defects multiple types 7 (3),Hemangioma capillary infantile somatic (3),Lymphatic malformation 1 (3)	6.18781e+17	Autosomal dominant,,Autosomal dominant	Cryptorchidism,Thin vermilion border,Dolichocephaly,Broad forehead,Proptosis,Brachydactyly,Intrauterine growth retardation,Tetralogy of Fallot,Clinodactyly of the 5th finger,Preauricular pit,Abnormal nasal morphology,Underdeveloped supraorbital ridges,Lymphedema,Hydrocele testis,Hyperkeratosis,Ankle swelling,Varicose veins,Abnormal venous morphology,Predominantly lower limb lymphedema,Pedal edema…	MILROY DISEASE	153100	definitive	monoallelic_autosomal	altered gene product structure	Heart/Cardiovasculature/Lymphatic		114	18				132
FOXF2	6p25.3	603250	2295												2	2				4
FOXC1	6p25	601090	2296	Anterior segment dysgenesis 3 multiple subtypes (3),Axenfeld-Rieger syndrome type 3 (3)	601631602482	Autosomal dominant,Autosomal dominant	Glaucoma,Cataract,Aniridia,Visual loss,Nystagmus,Peters anomaly,Aplasia/Hypoplasia of the macula,Hypospadias,Everted lower lip vermilion,Hypertelorism,Hypoplasia of the maxilla,Hearing impairment,Wide nasal bridge,Glaucoma,Telecanthus,Abnormal anterior chamber morphology,Posterior embryotoxon,Hypodontia,Microdontia,Abnormality of the hypothalamus-pituitary axis,Growth delay,Redundant skin,Anal st…	AXENFELD-RIEGER SYNDROME TYPE 3	602482	definitive	monoallelic_autosomal	absent gene product	Eye	1	103	16				120
F13A1	6p25-p24	134570	2162	Factor XIIIA deficiency (3),{Myocardial infarction protection against} (3),{Venous thrombosis protection against} (3)	6.13226e+17	Autosomal recessive,,Autosomal dominant	Reduced factor XIII activity,Abnormal umbilical stump bleeding,Umbilical cord hematoma,Bruising susceptibility,Cerebral hemorrhage,Subcutaneous hemorrhage,Joint hemorrhage,Spontaneous hematomas,Intramuscular hematoma,Oral cavity bleeding,Menorrhagia,Gingival bleeding,Epistaxis,Poor wound healing,Persistent bleeding after trauma,Prolonged bleeding after surgery,Prolonged bleeding after dental extr…							3	185	4	1			193
RREB1	6p25	602209	6239				Vesicoureteral reflux,Polycystic kidney dysplasia,Abnormality of the uterus,Narrow mouth,Hydrocephalus,Microcephaly,Malar flattening,Epicanthus,Long philtrum,Micrognathia,Low-set ears,Small earlobe,Overfolded helix,Prominent nasal bridge,Wide nasal bridge,Short neck,Strabismus,Downslanted palpebral fissures,Ptosis,Cataract,Microphthalmia,Upslanted palpebral fissure,Posterior embryotoxon,Abnormali…									9	2			11
DSP	6p24	125647	1832	Arrhythmogenic right ventricular dysplasia 8 (3),Cardiomyopathy dilated with woolly hair and keratoderma (3),Dilated cardiomyopathy with woolly hair keratoderma and tooth agenesis (3),Epidermolysis bullosa lethal acantholytic (3),Keratosis palmoplantaris striata II (3),Skin fragility-woolly hair syndrome (3)	6.07451e+35	Autosomal dominant,Autosomal recessive,Autosomal dominant,Autosomal recessive,Autosomal dominant,Autosomal recessive	Sensorineural hearing impairment,Palmoplantar keratoderma,Dilated cardiomyopathy,Abnormality of neutrophils,Myopathy,Elevated serum creatine kinase,EMG abnormality,Lipoatrophy,Palmoplantar keratoderma,Abnormality of the hair,Abnormality of the nail,Absent eyelashes,Natal tooth,Fragile skin,Absent toenail,Absent fingernail,Absent eyebrow,Absent hair,Respiratory failure,Congenital alopecia totalis,…	DSP-related developmental disorder		strong	monoallelic_autosomal	altered gene product structure			292	260			3	555	Yes
MYLIP	6p23-p22.3	610082	29116											2	1	11				14
HFE	6p21.3	613609	3077	Hemochromatosis (3),[Transferrin serum level QTL2] (3),{Alzheimer disease susceptibility to} (3),{Microvascular complications of diabetes 7} (3),{Porphyria cutanea tarda susceptibility to} (3),{Porphyria variegata susceptibility to} (3)	2.35201e+35	Autosomal recessive,,Autosomal dominant,,Autosomal dominant/Autosomal recessive,Autosomal dominant	Hyperpigmentation of the skin,Increased serum ferritin,Abnormality of iron homeostasis,Elevated transferrin saturation,Abdominal pain,Hepatomegaly,Arthropathy,Hyperglycemia,Decreased muscle mass,Generalized bronze hyperpigmentation,Fatigue,Testicular atrophy,Hypogonadotrophic hypogonadism,Amenorrhea,Gynecomastia,Infertility,Diabetes mellitus,Hypothyroidism,Osteoporosis,Lethargy,Muscle weakness,Ar…							2	47	13	1			63	Yes
VARS2	6p21.3	612802	57176	Combined oxidative phosphorylation deficiency 20 (3)	615917	Autosomal recessive									18	2				20
TNXB	6p21.3	600985	7148	Ehlers-Danlos syndrome classic-like 1 (3),Vesicoureteral reflux 8 (3)	606408615963	Autosomal recessive,Autosomal dominant	Sensory neuropathy,Adrenal hypoplasia,Thin skin,Hyperextensible skin,Bruising susceptibility,Muscular hypotonia,Stroke,Muscle weakness,Joint hypermobility,Mitral valve prolapse,Gastrointestinal hemorrhage,Arthralgia,Skeletal muscle atrophy,Spina bifida occulta,Myalgia,Proximal muscle weakness,Precocious atherosclerosis,Joint hyperflexibility,Peripheral neuropathy,Arrhythmia,Fatigue								43	19	5	1		68
COL11A2	6p21.3	120290	1302	Deafness autosomal dominant 13 (3),Deafness autosomal recessive 53 (3),Fibrochondrogenesis 2 (3),Otospondylomegaepiphyseal dysplasia autosomal dominant (3),Otospondylomegaepiphyseal dysplasia autosomal recessive (3)	6.01869e+29	Autosomal dominant,Autosomal recessive,Autosomal dominant/Autosomal recessive,Autosomal dominant,Autosomal recessive	Glossoptosis,Cleft palate,Malar flattening,Long philtrum,Micrognathia,Sensorineural hearing impairment,Pectus excavatum,Pectus carinatum,Osteoarthritis,Arthralgia,Abnormal metacarpal morphology,Exostoses,Narrow mouth,Cleft palate,Wide anterior fontanel,Round face,Hypertelorism,Hearing abnormality,Low-set ears,Anteverted nares,Short neck,Downslanted palpebral fissures,Proptosis,Abnormality of the …	AUTOSOMAL RECESSIVE OTOSPONDYLOMEGAEPIPHYSEAL DYSPLASIA,DEAFNESS AUTOSOMAL DOMINANT TYPE 13,DEAFNESS AUTOSOMAL RECESSIVE TYPE 53,STICKLER SYNDROME TYPE 3	2.15151e+23	definitive,definitive,definitive,definitive	biallelic_autosomal,monoallelic_autosomal,biallelic_autosomal,monoallelic_autosomal	altered gene product structure,altered gene product structure,altered gene product structure,altered gene product structure	Face,Skeleton,Eye,Ear,Face,Skeleton,Eye,Ear,Face,Skeleton,Eye,Ear,Face,Skeleton,Eye,Ear	2	63	13				78
SYNGAP1	6p21.3	603384	8831	Intellectual developmental disorder autosomal dominant 5 (3)	612621	Autosomal dominant	Myoclonic atonic seizures,EEG with focal spike waves,Hyperactivity,Intellectual disability,Absence seizure,Generalized myoclonic seizures,Lack of peer relationships,EEG with polyspike wave complexes,Attention deficit hyperactivity disorder,Atonic seizure,Generalized tonic-clonic seizures without focal onset,Autistic behavior,Impaired social interactions,Ataxia,EEG with irregular generalized spike…	INTELLECTUAL DEVELOPMENTAL DISORDER AUTOSOMAL DOMINANT TYPE 5	612621	definitive	monoallelic_autosomal	absent gene product	Brain/Cognition		162	51				213
UQCC2	6p21.31	614461	84300	Mitochondrial complex III deficiency nuclear type 7 (3)	615824	Autosomal recessive									2					2
LEMD2	6p21.31	616312	221496	Cataract 46 juvenile-onset (3),Marbach-Rustad progeroid syndrome (3)	212500619322	Autosomal recessive,Autosomal dominant		Nuclear Envelopathy with Early Progeroid Appearance		strong	monoallelic_autosomal	altered gene product structure	Skeleton,Brain/Cognition,Teeth and Dentition		2	1				3
KCNK17	6p21.2-p21.1	607370	89822											1	1	1				3
AARS2	6p22.3,6p21.1	612035	57505	Leukodystrophy hypomyelinating 11 (3),Treacher Collins syndrome 3 (3),Combined oxidative phosphorylation deficiency 8 (3),Leukoencephalopathy progressive with ovarian failure (3)	6.16494e+23	Autosomal recessive,Autosomal recessive,Autosomal recessive,Autosomal recessive									59	9				68
TFAP2B	6p12	601601	7021	Char syndrome (3),Patent ductus arteriosus 2 (3)	169100617035	Autosomal dominant,Autosomal dominant	Triangular mouth,Everted lower lip vermilion,Malar flattening,Hypertelorism,Short philtrum,Depressed nasal ridge,Downslanted palpebral fissures,Ptosis,Patent ductus arteriosus,Depressed nasal bridge,Thick vermilion border,Clinodactyly of the 5th finger,Short middle phalanx of the 5th finger,Mesoaxial hand polydactyly,Prominent occiput,Hearing impairment,Strabismus,Myopia,Hand polydactyly,Global d…	CHAR SYNDROME	169100	definitive	monoallelic_autosomal	altered gene product structure	Face,Skeleton,Eye,Heart/Cardiovasculature/Lymphatic		18	3				21
GCLC	6p12	606857	2729	Hemolytic anemia due to gamma-glutamylcysteine synthetase deficiency (3),{Myocardial infarction susceptibility to} (3)	230450608446	Autosomal recessive,	Hemolytic anemia,Spinocerebellar tract degeneration,Myopathy,Aminoaciduria,Peripheral neuropathy,Psychosis,Jaundice,Intellectual disability,Ataxia,Dysarthria,Global developmental delay,Hyperreflexia,Hepatosplenomegaly,Reticulocytosis,Dyslexia,Exocrine pancreatic insufficiency,Malabsorption,Recurrent respiratory infections,Pulmonary fibrosis,Hepatomegaly,Biliary cirrhosis,Immunodeficiency,Decrease…							1	6	1		1		9
RAB23	6p11	606144	51715	Carpenter syndrome (3)	201000	Autosomal recessive	Kyphoscoliosis,Brachydactyly,Toe syndactyly,Finger syndactyly,Cryptorchidism,Oxycephaly,Abnormal skull morphology,Syndactyly,Intellectual disability,Craniosynostosis,Obesity,External genital hypoplasia,Polydactyly,Turricephaly,Abnormal cornea morphology,Postaxial hand polydactyly,Preaxial foot polydactyly,Cloverleaf skull,Genu valgum,Broad thumb,Abnormal reproductive system morphology,Abnormality…	ACROCEPHALOPOLYSYNDACTYLY TYPE 2	201000	definitive	biallelic_autosomal	absent gene product	Skeleton,Brain/Cognition,Heart/Cardiovasculature/Lymphatic		14	1	1			16
COL9A1	6q13	120210	1297	?Epiphyseal dysplasia multiple 6 (3),Stickler syndrome type IV (3)	614135614134	Autosomal dominant,	Abnormality of epiphysis morphology,Arthralgia of the hip,Limb undergrowth,Reduced arm span,Knee pain,Postexertional malaise,Waddling gait,Osteoarthritis,Coxa vara,Abnormality of the knee,Genu valgum,Genu varum,Abnormality of the ankles,Abnormal patella morphology,Abnormality of the epiphyses of the elbow,Abnormality of radial epiphyses,Short stature,Ulnar deviated club hands,Radially deviated wr…	STICKLER SYNDROME TYPE 4,MULTIPLE EPIPHYSEAL DYSPLASIA TYPE 6	614134614135	definitive,definitive	biallelic_autosomal,monoallelic_autosomal	absent gene product,altered gene product structure	Face,Skeleton,Eye,Face,Skeleton,Eye		7	6				13
MTO1	6q13	614667	25821	Combined oxidative phosphorylation deficiency 10 (3)	614702	Autosomal recessive		INFANTILE HYPERTROPHIC CARDIOMYOPATHY AND LACTIC ACIDOSIS	614702	definitive	biallelic_autosomal	absent gene product	Endocrine/Metabolic,Heart/Cardiovasculature/Lymphatic		30	3				33
COL12A1	6q13-q14.1	120320	1303	?Ullrich congenital muscular dystrophy 2 (3),Bethlem myopathy 2 (3)	616470616471	Autosomal recessive,Autosomal dominant	Abnormal palate morphology,Generalized hypotonia,Flexion contracture,Kyphosis,Elevated serum creatine kinase,Spinal rigidity,Generalized muscle weakness,EMG: myopathic abnormalities,Increased variability in muscle fiber diameter,Abnormal muscle fiber morphology,Hyperextensibility at wrists,Increased laxity of fingers,Increased endomysial connective tissue,Micrognathia,Short neck,Torticollis,Esotr…								21	15	1			37
MYO6	6q13	600970	4646	Deafness autosomal dominant 22 (3),Deafness autosomal dominant 22 with hypertrophic cardiomyopathy (3),Deafness autosomal recessive 37 (3)	6.06347e+17	Autosomal dominant,Autosomal dominant,Autosomal recessive									92	20				112
NDUFAF4	6q16.1	611776	29078	Mitochondrial complex I deficiency nuclear type 15 (3)	618237	Autosomal recessive	Decreased activity of mitochondrial complex I,Proximal tubulopathy,Sensorineural hearing impairment,Strabismus,Ptosis,Optic disc pallor,Nystagmus,Poor eye contact,Optic neuropathy,Ataxia,Muscular hypotonia,Lethargy,Global developmental delay,Encephalopathy,Muscle weakness,Failure to thrive,Intrauterine growth retardation,Hypertrophic cardiomyopathy,Hypoglycemia,Vomiting,Respiratory insufficiency,…								4					4
FBXL4	6q16.1-q16.3	605654	26235	Mitochondrial DNA depletion syndrome 13 (encephalomyopathic type) (3)	615471	Autosomal recessive		FATAL ENCEPHALOPATHY, LACTIC ACIDOSIS, AND SEVERE MTDNA DEPLETION IN MUSCLE		definitive	biallelic_autosomal	absent gene product	Endocrine/Metabolic,Brain/Cognition		52	3				55
QRSL1	6q21	617209	55278	Combined oxidative phosphorylation deficiency 40 (3)	618835	Autosomal recessive									7	1				8
LAMA4	6q21	600133	3910	Cardiomyopathy dilated 1JJ (3)	615235	Autosomal dominant	Sensorineural hearing impairment,Palmoplantar keratoderma,Dilated cardiomyopathy,Abnormality of neutrophils,Myopathy,Elevated serum creatine kinase,EMG abnormality,Lipoatrophy								6	62				68
TSPYL1	6q22,6q22-q23	604714	7259	Ehlers-Danlos syndrome musculocontractural type 2 (3),Sudden infant death with dysgenesis of the testes syndrome (3)	615539608800	Autosomal recessive,Autosomal recessive	Cryptorchidism,Scrotal hypoplasia,Ambiguous genitalia,Ophthalmoplegia,Hyporeflexia,Myoclonus,Growth delay,Death in infancy,Abnormality of the voice,Cardiac arrest,Gastroesophageal reflux,Hypothermia,Dysautonomia,Abnormal pattern of respiration,Hypoplasia of penis,Sleep apnea,Arrhythmia	EHLERS-DANLOS SYNDROME, MUSCULOCONTRACTURAL TYPE 2	615539	limited	biallelic_autosomal	altered gene product structure			4	6				10
PLN	6q22.31,6q22.1	172405	5350	Lissencephaly 10 (3),Cardiomyopathy dilated 1P (3),Cardiomyopathy hypertrophic 18 (3)	6.18874e+17	Autosomal dominant,,Autosomal dominant	Sensorineural hearing impairment,Palmoplantar keratoderma,Dilated cardiomyopathy,Abnormality of neutrophils,Myopathy,Elevated serum creatine kinase,EMG abnormality,Lipoatrophy	CEP85L-associated posterior-predominant lissencephaly	618873	definitive	monoallelic_autosomal	absent gene product		1	13	21				35
GJA1	5q22.31	121014	2697	Atrioventricular septal defect 3 (3),Craniometaphyseal dysplasia autosomal recessive (3),Erythrokeratodermia variabilis et progressiva 3 (3),Hypoplastic left heart syndrome 1 (3),Oculodentodigital dysplasia (3),Oculodentodigital dysplasia autosomal recessive (3),Palmoplantar keratoderma with congenital alopecia (3),Syndactyly type III (3)	6.00309e+47	Autosomal dominant,Autosomal recessive,Autosomal dominant,Autosomal recessive,Autosomal dominant,Autosomal recessive,Autosomal dominant,Autosomal dominant	Sparse eyelashes,Palmoplantar keratoderma,Abnormality of the nail,Sparse scalp hair,Nail dystrophy,Sparse eyebrow,Dry skin,Ridged nail,Generalized hypotrichosis,Digital constriction ring,Sclerodactyly,Flexion contracture of finger,Keratosis pilaris,Facial erythema,Poor wound healing,Absent eyebrow,Absent hair,Meningocele,Trichorrhexis nodosa,Unilateral deafness,Skin fissure,Scaling skin,Nuclear c…	HALLERMANN-STREIFF SYNDROME,HYPOPLASTIC LEFT HEART SYNDROME,SYNDACTYLY TYPE 3,AUTOSOMAL RECESSIVE OCULODENTODIGITAL DYSPLASIA,AUTOSOMAL DOMINANT OCULODENTODIGITAL DYSPLASIA	2.341e+29	limited,definitive,limited,definitive,definitive	biallelic_autosomal,monoallelic_autosomal,monoallelic_autosomal,biallelic_autosomal,monoallelic_autosomal	altered gene product structure,altered gene product structure,altered gene product structure,absent gene product,uncertain	Skeleton,Eye,Teeth and Dentition,Skeleton,Eye,Teeth and Dentition,Skeleton,Eye,Teeth and Dentition,Skeleton,Eye,Teeth and Dentition,Skeleton,Eye,Teeth and Dentition		118	10	1			129
TRDN	6q22-q23	603283	10345	Cardiac arrhythmia syndrome with or without skeletal muscle weakness (3)	615441	Autosomal recessive	Prolonged QTc interval,Syncope,Sinus bradycardia,Abnormal T-wave,Seizures,Sudden cardiac death,Torsade de pointes,Ventricular arrhythmia,Abnormal autonomic nervous system physiology,Abnormal cardiac exercise stress test,Abnormality of prenatal development or birth,Hypokalemia,Hearing impairment,Syncope,Sudden cardiac death,Vertigo,Ventricular tachycardia								15	8				23	Yes
LAMA2	6q22-q23	156225	3908	Muscular dystrophy congenital merosin deficient or partially deficient (3),Muscular dystrophy limb-girdle autosomal recessive 23 (3)	607855618138	Autosomal recessive,Autosomal recessive	Muscular hypotonia,Motor delay,Muscle weakness,Weak cry,Abnormality of metabolism/homeostasis,Gastroesophageal reflux,Hypokinesia,Inability to walk,Respiratory failure,Muscular dystrophy,Congenital muscular dystrophy,Increased connective tissue,Absent muscle fiber merosin,Highly elevated creatine kinase,Muscle fiber atrophy,Myositis,Macroglossia,Intellectual disability,Seizures,Flexion contractur…	CONGENITAL MUSCULAR DYSTROPHY	607855	definitive	biallelic_autosomal	absent gene product	Musculature,Brain/Cognition		404	80	1		2	487
ENPP1	6q22-q23	173335	5167	Arterial calcification generalized of infancy 1 (3),Cole disease (3),Hypophosphatemic rickets autosomal recessive 2 (3),{Diabetes mellitus non-insulin-dependent susceptibility to} (3),{Obesity susceptibility to} (3)	2.08001e+29	Autosomal recessive,Autosomal dominant,Autosomal recessive,Autosomal dominant,Autosomal dominant/Autosomal recessive/Multifactorial	Arterial calcification,Calcification of the aorta,Hepatic calcification,Nephrocalcinosis,Hearing impairment,Hypertension,Cyanosis,Polyhydramnios,Coronary artery calcification,Respiratory distress,Osteomalacia,Hypophosphatemic rickets,Medial calcification of large arteries,Adrenal calcification,Ectopic calcification,Feeding difficulties,Medullary nephrocalcinosis,Medial calcification of medium-siz…	Generalized Arterial Calcification of Infancy and Hypophosphataemic Rickets	208000	definitive	biallelic_autosomal	absent gene product	Heart/Cardiovasculature/Lymphatic	1	79	12	4			96
EYA4	6q23	603550	2070	?Cardiomyopathy dilated 1J (3),Deafness autosomal dominant 10 (3)	605362601316	Autosomal dominant,Autosomal dominant	Hearing impairment,Congestive heart failure,Dilated cardiomyopathy,Abnormal cardiac ventricular function,Recurrent infections of the middle ear								51	10	1			62
CITED2	6q23.3	602937	10370	Atrial septal defect 8 (3),Ventricular septal defect 2 (3)	614433614431	Autosomal dominant,Autosomal dominant	Cryptorchidism,Thin vermilion border,Dolichocephaly,Broad forehead,Proptosis,Brachydactyly,Intrauterine growth retardation,Tetralogy of Fallot,Clinodactyly of the 5th finger,Preauricular pit,Abnormal nasal morphology,Underdeveloped supraorbital ridges,Left-to-right shunt,Palpitations,Exertional dyspnea,Exercise intolerance,Anomalous pulmonary venous return,Fatigue,Cardiac conduction abnormality,P…								19	5				24
SASH1	6q24.3	607955	23328	?Cancer alopecia pigment dyscrasia onychodystrophy and keratoderma (3),Dyschromatosis universalis hereditaria 1 (3)	618373127500	Autosomal recessive,Autosomal dominant									17	13				30
TAB2	6q25	605101	23118	Congenital heart defects nonsyndromic 2 (3)	614980	Autosomal dominant	High palate,Dolichocephaly,Long face,Short philtrum,Broad forehead,Micrognathia,Low-set ears,Abnormality of the pinna,Prominent nose,Ptosis,Dental crowding,Abnormality of the skin,Intellectual disability,Mitral valve prolapse,Pulmonic stenosis,Aortic valve stenosis,Abnormal heart valve morphology,Sudden death,Delayed skeletal maturation,Short stature,Tricuspid regurgitation,Joint hyperflexibility…	CONGENITAL HEART DISEASE, NONSYNDROMIC, 2	612863	definitive	monoallelic_autosomal	altered gene product structure	Heart/Cardiovasculature/Lymphatic		12	12				24
RMND1	6q25	614917	55005	Combined oxidative phosphorylation deficiency 11 (3)	614922	Autosomal recessive		ENCEPHALOPATHY ASSOCIATED WITH MULTIPLE OXIDATIVE PHOSPHORYLATION COMPLEX DEFICIENCIES AND A MITOCHONDRIAL TRANSLATION DEFECT	614922	strong	biallelic_autosomal	altered gene product structure	Endocrine/Metabolic,Brain/Cognition	1	19	1				21
ESR1	6q25.1	133430	2099	Breast cancer somatic (3),Estrogen resistance (3),{Migraine susceptibility to} (3),{Myocardial infarction susceptibility to} (3)	1.14481e+23	,Autosomal recessive,Autosomal dominant,	Hypoplasia of the uterus,Tall stature,Primary amenorrhea,Increased circulating gonadotropin level,Osteopenia,Osteoporosis,Overgrowth,Delayed epiphyseal ossification,Abnormality of circulating hormone level,Breast hypoplasia,Marked delay in bone age,Absence of secondary sex characteristics,Absence of pubertal development,Enlarged polycystic ovaries,Glucose intolerance,Hyperinsulinemia,Acanthosis n…							7	5	11	8	4		35
SYNE1	6q25	608441	23345	Arthrogryposis multiplex congenita 3 myogenic type (3),Emery-Dreifuss muscular dystrophy 4 autosomal dominant (3),Spinocerebellar ataxia autosomal recessive 8 (3)	6.18485e+17	Autosomal recessive,Autosomal dominant,Autosomal recessive	Pectus excavatum,Reduced tendon reflexes,Joint stiffness,Myotonia,Myopathy,Elevated serum creatine kinase,Limb-girdle muscular dystrophy,Sprengel anomaly,Gait disturbance,Achilles tendon contracture,Hypertriglyceridemia,Waddling gait,Elbow flexion contracture,Increased LDL cholesterol concentration,Spinal rigidity,Back pain,EMG: myopathic abnormalities,Scapular winging,Rimmed vacuoles,Decreased c…	SPINOCEREBELLAR ATAXIA, AUTOSOMAL RECESSIVE 8	610743	strong	biallelic_autosomal	absent gene product	Brain/Cognition		157	80	1	4		242
ARID1B	6q25.1	614556	57492	Coffin-Siris syndrome 1 (3)	135900	Autosomal dominant		COFFIN SIRIS SYNDROME	135900	definitive	monoallelic_autosomal	absent gene product	Skin,Skeleton,Brain/Cognition, Cardiac anomalies		241	90				331
SLC22A1	6q26	602607	6580													2	1	20		23
GPR146		NA	NA													3				3
ACTB	7p22-p12	102630	60	?Dystonia juvenile-onset (3),Baraitser-Winter syndrome 1 (3)	607371243310	Autosomal dominant,Autosomal dominant	Wide mouth,Thin vermilion border,Retrognathia,Coarse facial features,Epicanthus,Full cheeks,Pointed chin,Hypertelorism,Long philtrum,Micrognathia,Wide nasal bridge,Depressed nasal tip,Wide nose,Downslanted palpebral fissures,Telecanthus,Ptosis,Iris coloboma,Long palpebral fissure,Intellectual disability,Seizures,Global developmental delay,Pachygyria,Specific learning disability,Lissencephaly,Fail…	BARAITSER-WINTER SYNDROME,ACTB Haploinsufficiency syndtome		definitive,strong	monoallelic_autosomal,monoallelic_autosomal	altered gene product structure,absent gene product	Brain/Cognition,Eye,Kidney Renal Tract,Brain/Cognition,Heart/Cardiovasculature/Lymphatic		50	5				55
TWIST1	7p21	601622	7291	Craniosynostosis 1 (3),Robinow-Sorauf syndrome (3),Saethre-Chotzen syndrome with or without eyelid anomalies (3),Sweeney-Cox syndrome (3)	1.231e+23	Autosomal dominant,Autosomal dominant,Autosomal dominant,Autosomal dominant	Cryptorchidism,Cleft palate,Narrow palate,Brachycephaly,Delayed cranial suture closure,Epicanthus,Low anterior hairline,Hypertelorism,Facial asymmetry,Hypoplasia of the maxilla,Hearing impairment,Low-set ears,Conductive hearing impairment,Prominent nasal bridge,Strabismus,Hypotelorism,Abnormal skull morphology,Plagiocephaly,Craniosynostosis,Hallux valgus,Increased intracranial pressure,Malformati…	SAETHRE-CHOTZEN SYNDROME	101400	definitive	monoallelic_autosomal	absent gene product	Skeleton,Brain/Cognition		158	10				168
FKBP14	7p15.1	614505	55033	Ehlers-Danlos syndrome kyphoscoliotic type 2 (3)	614557	Autosomal recessive	Sensorineural hearing impairment,Hyperextensible skin,Motor delay,Joint hypermobility,Pes planus,Poor head control,Kyphoscoliosis,Myopathy,Skeletal muscle atrophy,Severe muscular hypotonia,Follicular hyperkeratosis,Myopia,Osteopenia,Bruising susceptibility,Atrophic scars,Muscle weakness,Elevated serum creatine kinase,Easy fatigability,Hernia,Abnormality of the globe,Arterial rupture,Microcornea,D…	EHLERS-DANLOS SYNDROME WITH PROGRESSIVE KYPHOSCOLIOSIS, MYOPATHY, AND HEARING LOSS	614557	definitive	biallelic_autosomal	absent gene product	Musculature,Skin,Skeleton,Ear		8	2				10
AQP1	7p14	107776	358	[Aquaporin-1 deficiency] (3),[Blood group Colton] (3)	110450110450	,								2	5	2		9		18
TBX20	7p15-p14	606061	57057	Atrial septal defect 4 (3)	611363		Left-to-right shunt,Palpitations,Exertional dyspnea,Exercise intolerance,Fatigue,Right atrial enlargement,Systolic heart murmur,Abnormal mitral valve morphology,Congestive heart failure,Mitral regurgitation,Pulmonary arterial hypertension,Dyspnea,Atrial flutter,Supraventricular tachycardia,Atrial fibrillation,Supraventricular arrhythmia,Right ventricular dilatation,Left ventricular dysfunction,Tr…	ATRIAL SEPTAL DEFECT TYPE 4	611363	definitive	monoallelic_autosomal	absent gene product	Heart/Cardiovasculature/Lymphatic		18	17	2			37
NME8	7p14.1	607421	51314	Ciliary dyskinesia primary 6 (3)	610852	Autosomal recessive	Chronic otitis media,Recurrent otitis media,Nasal obstruction,Chronic rhinitis,Neonatal respiratory distress,Male infertility,Recurrent sinopulmonary infections,Chronic sinusitis,Respiratory tract infection,Abnormal sperm motility,Productive cough,Abnormal sputum,Nasal polyposis,Abnormality of the genitourinary system,Hearing impairment,Conductive hearing impairment,Delayed speech and language de…								1	8		1		10
CDK13	7p14.1	603309	8621	Congenital heart defects dysmorphic facial features and intellectual developmental disorder (3)	617360	Autosomal dominant		Syndromic INTELLECTUAL DISABILITY with or without congenital heart disease		definitive	monoallelic_autosomal	altered gene product structure	Brain/Cognition,Heart/Cardiovasculature/Lymphatic		23	21				44
AEBP1	7p13	602981	165	Ehlers-Danlos syndrome classic-like 2 (3)	618000	Autosomal recessive	Osteopenia,Hyperextensible skin,Bruising susceptibility,Joint dislocation,Joint hypermobility,Redundant skin,Abnormality of the foot,Pes planus,Hammertoe,Hallux valgus,Widened atrophic scar,Umbilical hernia,Mitral valve prolapse,Abnormal facial shape,Hip dislocation,Ventral hernia,Knee dislocation,Prominent veins on trunk,Piezogenic pedal papules,Inguinal hernia,Cryptorchidism,Narrow palate,High …								9	1				10
GCK	7p15-p13	138079	2645	Diabetes mellitus noninsulin-dependent late onset (3),Diabetes mellitus permanent neonatal 1 (3),Hyperinsulinemic hypoglycemia familial 3 (3),MODY type II (3)	1.25854e+23	Autosomal dominant,Autosomal recessive,Autosomal dominant,Autosomal dominant	Glucose intolerance,Hyperglycemia,Glycosuria,Abnormal oral glucose tolerance,Abnormal C-peptide level,Abnormal insulin level,Hypoinsulinemia,Elevated hemoglobin A1c,Nephropathy,Retinopathy,Hyperinsulinemic hypoglycemia,Insulin-resistant diabetes mellitus,Intrauterine growth retardation,Large for gestational age,Neonatal hypoglycemia,Transient neonatal diabetes mellitus,Overweight,Abnormality of t…							2	895	48	3			948
PKD1L1	7p13-p12	609721	168507	Heterotaxy visceral 8 autosomal (3)	617205	Autosomal recessive		Laterality defects		definitive	biallelic_autosomal	absent gene product	Heart/Cardiovasculature/Lymphatic		17	8	1			26
GUSB	7q21.11	611499	2990	Mucopolysaccharidosis VII (3)	253220	Autosomal recessive	Inguinal hernia,Coarse facial features,Short neck,Lymphedema,Intellectual disability,Muscular hypotonia,Joint stiffness,Umbilical hernia,Ascites,Splenomegaly,Hydrops fetalis,Metatarsus adductus,Abnormality of the pleura,Recurrent respiratory infections,Scoliosis,Abnormality of the hip bone,Anterior beaking of lower thoracic vertebrae,Diaphyseal thickening,Corneal opacity,Mucopolysacchariduria,Ant…	MUCOPOLYSACCHARIDOSIS TYPE 7	253220	definitive	biallelic_autosomal	absent gene product	Face,Skeleton,Endocrine/Metabolic,Brain/Cognition		73	2		3		78
[truncated: 391 more rows]

[truncated: 2 more sheets: Supplemental Table S11, Supplemental Table S12]
